# Supplementary material for: Neighborhood Characteristics and Cancer Survivorship: An Overview of the Current Literature on Neighborhood Landscapes and Cancer Care
Source: Int J Environ Res Public Health. 2021 Jul 5;18(13):7192. doi: 10.3390/ijerph18137192 (PMC8297243; doi:10.3390/ijerph18137192)
Supplement: Supplementary file 1 [file ijerph-18-07192-s001.zip]

Archive with 1 entries (1 files):
- ijerph-1139831-supplementary.xlsx
