# Supplementary material for: Neighborhood Characteristics and Cancer Survivorship: An Overview of the Current Literature on Neighborhood Landscapes and Cancer Care
Source: Int J Environ Res Public Health. 2021 Jul 5;18(13):7192. doi: 10.3390/ijerph18137192 (PMC8297243; doi:10.3390/ijerph18137192)
Supplement: Supplementary file 1 [file ijerph-18-07192-s001.zip › ijerph-1139831-supplementary.xlsx]

## Sheet: Table 1
Eligibility criteria for published studies on cancer survivorship and neighborhood context
Criterion	Inclusion	Exclusion
Population	•All age groups •Survivors of both childhood and adult cancers (all cancer types) •Currently in remission •Completed acute treatments	•Survivors in acute treatments or relapse
Neighborhood metrics	•Metrics related to neighborhood design and access •Metrics related to neighborhood socioeconomic profile •Metrics related to health promotion opportunities •Metrics related to health and primary care access •Metrics related to psychosocial wellbeing	• County-level variables •International comparisons
Outcomes	•Any patient outcomes related to the survivorship care • Intermediate patient health outcomes •Long term effects of treatment • Morbidity • Survivorship disparities/Mortality • Quality of life • Satisfaction with care • Cost and resource use and access • Adverse psychological effects	•Outcomes of surgery and initial acute treatment •Outcomes attributable to individual-level factors •Outcomes attributable to urban/rural disparities
Timing	•All timings after the initial treatment	•None
Setting	•All care settings	•Acute inpatient care
Study design	• Systematic reviews •Randomized controlled trials • Nonrandomized controlled trials • Prospective and retrospective cohort studies • Case-control studies • Case series •Qualitative studies	•Nonsystematic reviews •Case reports •Opinion and commentaries •Dissertation and thesis
Language	•English	•Non-English language

## Sheet: Table 2
Title	Author	Year	Setting	Cancer Type	Geography unit	Study/Population	Study design	Cancer Data	Neighborhood metrics	Effect Size	Strength of evidence	Survival Theme	Main Theme	Main sub-theme
Alcohol Outlet Availability and Excessive Alcohol Consumption in Breast Cancer Survivors	Schootman et al	2012	MO, USA	Breast	Census	Female BC survivors aged 27–96 years, n=1047	Cross-sectional study	Missouri Cancer Registry	Census tract poverty rate, Neighborhood tenure, access to medical care, Perceived neighborhood conditions, distance to alcohol outlets	3 miles to nearest outlet(OR: 2.09)	Medium: survival outcomes is not the main variable,	Health Promotion	Alcohol Consumption	Alcohol Outlet Availability
Physical activity in long-term breast cancer survivors – A mixed-methods approach	Stalsberg et al	2019	Norway	Breast	questionnaire	Female BC survivors, n=52	longitudinal follow-up study	Norwegian university hospital	neighborhood surroundings	NA	Low: small and homogeneous sample,limited variables and covariates,low generalizability,	Health Promotion	Body Size & Weight Management	Exercise Opportunities
Facilitators of behavior change and weight loss in an intervention for African American Breast Cancer Survivors	Kwarteng et al	2020	IL, USA	Breast	Interview	Female AfricanAmerican BC survivors, (stages I–III),???18 years of age, (BMI)???25 kg/m2, completed cancer treatment at least 6 months before recruitment (hormonal therapy allowed), physically able to participate in moderate physical activity per health-care provider approval, n= 246	community-based, randomized intervention trial	three Chicago-area academic cancer centers	Perceived access to healthy eating, exercise, and neighborhood safety	For MVPA: higher perceived access to exercise (??=?15.329, p?=?0.005) were associated with increased minutes per week of MVPA.	Low: limited neighborhood metrics and covariates, low generalizability,	Health Promotion	Body Size & Weight Management	Exercise Opportunities
Socio-ecological correlates of physical activity in breast and colon cancer survivors 4 years after participation in a randomized controlled exercise trial (PACT study)	Hiensch et al	2020	Alberta, Canada	Breast and Colon	Buffer	18+, ability to understand English, currently residing in Alberta, diagnosed with kidney cancer in Alberta between 1996 and 2010. n=432	cross-sectional study	PACT study	nSES, Population density , street network, Park density,number of recreation centers, and shopping centers, density of local roads and density of intersections	meeting PA guidelines was associated with disease stage (OR?=?0.25, p?=?.005), having drug therapy (OR?=?3.98, p?=?.009), higher levels of instrumental attitudes (OR?=?1.66, p?=?.053), higher levels of intention (OR?=?1.72, p?=?.002), and the perceived presence of many retail shops in the neighborhood (OR?=?1.37, p?=?.032).	Medium: reliance on self-reported measures of PA,	Health Promotion	Body Size & Weight Management	Exercise Opportunities
Built and Natural Environment Barriers and Facilitators to Physical Activity in Rural, Suburban, and Small Urban Neighborhoods	DeGuzman et al	2019	VA, USA	Cancer	Interview	Women 18+, n=7	qualitative descriptive design	recruited survivors from an outpatient cancer center	Neighborhood surroundings,	NA	Low: Small sample, Unvaluidated measures, low generalizability,	Health Promotion	Body Size & Weight Management	Exercise Opportunities
Perceived barriers to physical activity for colorectal cancer survivors	Lynch et al	2009	Australia	Colorectal	Interview	20-80 of age at dx, Study participants had a first primary diagnosis of colorectal cancer between 1 January 2003 and 31 December 2004, n=538	population-based, longitudinal study		absence of equipment and safety of the neighborhood	The logistic regression model at 5 months identified the physical environment (unadjusted odds ratio (OR)?=?0.82, 95% CI?=?0.74, 0.91; adjusted OR?=?0.85, 95% CI?=?0.76, 0.94) as significant predictors of achieving sufficient levels of physical activity	Low: limited covariates,Not main predictor, low generalizability,	Health Promotion	Body Size & Weight Management	Exercise Opportunities
Environments Associated with Moderate-to-Vigorous Physical Activity and Sedentary Behavior of Colorectal Cancer Survivors	Lawrence et al	2017	Nova Scotia, Canada	Colorectal	Tracking GPS	50+, did not received treatment for any other cancers within the past year; (2) did not have significant medical or physical limitations that prevented being active, n=31	snowball sampling	via cancer-related research or interest groups	Neighborhood amenities	Participants’ home environment was the main location for both time spent in PA bouts (73.7 %) and time spent in SB bouts (90.5 %). Other environments where MVPA occurred included outdoor nature/green space (6.3 %) and other residential settings (6.2 %), while other periods of SB occurred in vehicles (2.5 %) and around participants’ neighborhoods (2.0 %).	Low: small sample, limited covariates,Not main predictor, low generalizability,	Health Promotion	Body Size & Weight Management	Exercise Opportunities
Social-ecological correlates of physical activity in kidney cancer survivors	Trinh et al	2016	Alberta, Canada	kidney	Census	18+, ability to understand English, currently residing in Alberta, and diagnosed with kidney cancer in Alberta between 1996 and 2010. n= 432	cross-sectional study	Canadian provincial registry	nSES, Population density, street network, park density, the number of recreation centers, and shopping centers within neighborhood,Local road density, Intersection density, Perceived environment characteristics	the perceived presence of many retail shops in the neighborhood (OR?=?1.37, p?=?.032)	Medium: self-reported measures of PA,	Health Promotion	Body Size & Weight Management	Exercise Opportunities
Demographic, medical, social-cognitive, and environmental correlates of meeting independent and combined physical activity guidelines in kidney cancer survivors	Tabaczynski	2020	Alberta, Canada	kidney	Survey	18+,diagnosed with kidney cancer in Alberta between 1996 and 2010 , n=651	cross-sectional study	Alberta Cancer Registry	Built and social environment: nSES (median household income), population and park density, number of shopping/recreation centers, and local road/intersection density.	Compared with neither guideline, meeting aerobic-only guidelines was associated with proximity to retail (p?=?.02).	Medium: self-reported measures of PA,	Health Promotion	Body Size & Weight Management	Exercise Opportunities
Correlates of physical activity among lung cancer survivors	Coups et al	2009	NY, USA	Lung	Interview	diagnosis of primary pathological stageIA or IB NSCLC; underwent surgical resectionfrom 1 to 6 years previously; no current evidence of any cancer, n=175	cross-sectional study	Memorial Sloan-Kettering Cancer Center	Walkability, saftey, sidewalks, recreation facilities	no significant association with neighbprhood factors	Low:homogeneous, limited variables, unvalidated neighborhood measures, low generalizability,	Health Promotion	Body Size & Weight Management	Exercise Opportunities
Physical Activity Measured Using Global Positioning System Tracking in Non–Small Cell Lung Cancer: An Observational Study	Granger etal	2014	Australia	Lung	questionnaire	18+, Group 1 consisted of individuals with newly diagnosed nonmetastatic (stage I to IIIB) NSCLC (Table 1) who were screened and recruited from weekly outpatient clinics by recruitment therapists at 3 tertiary hospitals in Melbourne, Australia. Group 2 consisted of stable community-dwelling individuals without cancer.	cross-sectional multicenter study	by recruitment therapists at 3 tertiary hospitals in Melbourne, Australia	65-item Neighborhood Environment Walkability Scale–Australian Version (NEWS-AU)	Individuals with NSCLC spent less time outdoors in their local neighborhood area (P < .001). A greater number of steps per day was seen in patients who were less depressed (r = .39) or had better access to nonresidential destinations such as shopping centers (r = .25).	Low: Limited covariants, low generalizability, Not main predictor	Health Promotion	Body Size & Weight Management	Exercise Opportunities
The role of the built environment in a randomized controlled trial to increase physical activity among men with prostate cancer: the PROMOTE trial	McGowan	2017	Alberta, Canada	Prostate	Buffer	PC survivors, n=165	randomized controlled trial	PROMOTE trial	Buffer-level walkability Buffer-level count of sports complexes	none of the built environment variables were found to be significantly associated with PA.	Low: Limited covariants, low generalizability, Not main predictor	Health Promotion	Body Size & Weight Management	Exercise Opportunities
The experience of outdoor physical activity for skin cancer survivors: understanding the importance of the built and natural environments	Tabatabaei et al	2020	CO, USA	Skin	Interview	20–85 of age with a history of melanoma at a skin cancer clinic in the Denver metropolitan area, n= 19	Interview	skin cancer treatment center in the Denver metropolitan area	Visual landscape assessment	no change in level of outdoor activity after the melanoma diagnosis	Low: Limited covariants, Unvalidated measures, low generalizability, Not main predictor	Health Promotion	Body Size & Weight Management	Exercise Opportunities
Kernel Density Estimation as a Measure of Environmental Exposure Related to Insulin Resistance in Breast Cancer Survivors	Jankowska et al	2017	CA, USA	Breast	Buffer	overweight or obese women (BMI ? 25 kg/m2) that had been diagnosed post menopause with Stage IA-IIIC primary operable breast carcinoma in the past 10 years, and were not currently undergoing chemotherapy or radiotherapy, n= 249	cross-sectional study	Reach for Health (RfH) study	Exposure to recreation spaces and walkability measure within an 800 m buffer	GPS-based dynamic measures of both walkability and recreation area were significantly associated with lower HOMA-IR (p<0.05)	Low: Limited covariants, low generalizability, Not main predictor	Health Promotion	Chronic Medical Conditions	Exercise Opportunities
Food environments are relevant to recruitment and adherence in dietary modification trials	Feathers et al	2015	USA	Breast	Buffer	Female BC survivors 21+, n=74	Dietary intervention trial	Columbia University Medical Center (CUMC) Breast Oncology Clinic	Neighborhood fruit and vegetable density, access to medical care	non-significant trend toward increasing fruit/vegetable consumption	Low:small and homogeneous sample, limited covariates, low generalizability	Health Promotion	Adherence in Dietary Intervention	Food Environment
Social needs and health-related quality of life among African American cancer survivors: Results from the Detroit Research on Cancer Survivors study	Hastert et al	2020	MI, USA	Cancer	Census	African American survivors of breast, colorectal, lung, and prostate cancer since January 1, 2013 identified through the Metropolitan Detroit Cancer Surveillance System, n=1754	Cohort study	Detroit Research on Cancer Survivors (ROCS)	census?tract poverty, perceptions of neighborhood safety,	FACT-G score differences associated with social needs were –9.8 (95% CI, –12.7 to –6.9) for feeling unsafe in the neighborhood	Low: Limited covariants, low generalizability,unvalidated and not well defined measaures of social needs, Not main predictor	Health Promotion	Quality of Life	Food Environment
Neighborhood influences on recreational physical activity and survival after breast cancer	Keegan et al	2014	CA, USA	Breast	Census block group	Female BC survivors 35–79 years, n= 4345	population-based cohort study	Greater Bay Area Cancer Registry	nSES, neighborhood amenities, Retail Food Environment Index , traffic density, neighborhood density,housing diversity	no significant association	Medium: low generalizability, lack of co-morbidities variables	Health Promotion	Body Size & Weight Management	nSES
Contribution of the Neighborhood Environment and Obesity to Breast Cancer Survival: The California Breast Cancer Survivorship Consortium	Cheng et al	2015	CA, USA	Breast	Census block group	Female BC survivors, n=8995	cross-sectional	California Breast Cancer Survivorship Consortium	nSES, population density,urbanicity, commute patterns, household crowding, retail/restaurant food environment, proportion of multi-family housing units , parks, recreational facilities; street connectivity, traffic density	obesity association with neighborhood crowding Hispanic: (OR)=3.24 breast cancer-specific mortality associated with neighborhood businesses Hispanic: (HR)=0.46 breast cancer-specific mortality associated with multi family housing: HR=1.98 Non-hispanic white: (nSES) association with obesity: OR=2.52 breast cancer-specific : HR=2.75	Meduim-High: exclusion of some neighborhood covariants	Health Promotion	Body Size & Weight Management	nSES
Impact of neighborhoods and body size on survival after breast cancer diagnosis	Shariff-Marco et al	2015	CA, USA	Breast	Census block group	Female BC survivors 35–79 years, n=4347	case-control study	Greater Bay Area Cancer Registry	nSES, population density, neighborhood density, housing crowding, urban/rurality, street connectivity, traffic density, percent multi family housing, The Restaurant Environment Index, Retail Food Environment Index, recreational facilities, language isolation, foreign born,	Neighborhood associations with WHR: lowest vs. highest nSES: OR=2.54 crowded housing : OR=1.70 No fast food restaurants vs. <median ratio of fast food restaurants to other restaurants OR=0.70 WHR association with overall mortality adjusting for neighborhood characteristics (highest vs. lowest quartile: HR =1.64, 95% CI=1.19–2.25; p-trend < 0.01). For BC-specific mortality (highest vs. lowest quar…	Meduim-High: Not generalizable, Unvalidated measures for some covariants	Health Promotion	Body Size & Weight Management	nSES
Neighborhood disadvantage, physical activity barriers, and physical activity among African American breast cancer survivors	Jones et al	2015	USA	Breast	Census	Female African/American BC survivors 18–70, n=275	cross-sectional survey	Sisters Network	nSES, percent renters,	nSES not significant	Low: small and homogeneous sample, limited covariates, low generalizability	Health Promotion	Body Size & Weight Management	nSES
Impact of Social and Built Environment Factors on Body Size among Breast Cancer Survivors: The Pathways Study	Shariff-Marco et al	2017	CA, USA	Breast	Census block group	Female BC survivors, n=4505	cross-sectional cohort study	KPNC Cancer Registry	nSES, Racial/ethnic composition, Immigration/acculturation characteristics, Population density, Urbanization, Neighborhood Businesses, Commuting by car, Street connectivity, Parks, Framers Markets, Traffic dendity.	Neighborhood factors associated with obesity: lower nSES (Q1/lowest nSES compared to Q5: OR=2.32); higher proportion of foreign-born residents (Q1/highest % foreign-born versus Q5: OR=1.53); higher traffic density (Q1/highest % traffic density versus Q5: OR=1.25); higher commuting to work by car (Q1/highest % of commuting by car OR=1.93); higher ratio of unhealthy to healthy food outlets (Ratio >…	Medium: Unvalidated measures of BMI and physical activity, low generalizability, survival outcomes is not the main variable	Health Promotion	Body Size & Weight Management	nSES
A qualitative exploration of barriers and motivators to physical activity participation in women treated for breast cancer	Brunet et al	2013	Canada	Breast	Interview	Female BC survivors 18+, n=9	In-dept interview	NA	Neighborood safety, access to facilities	NA	Low:small sample, limited covariates, low generalizability, limited discussion on neighborhood effects	Health Promotion	Body Size & Weight Management	Perceived Neighborhood Safety
Perceived Exercise Barriers and Facilitators Among Ethnically Diverse Breast Cancer Survivors	Spector et al	2013	NC, USA	Breast	Questionnaire	Female BC survivors 25+, n=65	Cross-sectional survey	Cross-sectional survey	Percieved neighborhood walkability, percieved neighborhood safety,	perceived exercise benefits Hispanic: (X = 34.8, SD = 6.4) African-American: (X = 33.4, SD = 9.1) White: (X = 30.6, SD = 9.7) Perceived barrier scores: Hispanic: (X = 27.2, SD = 15.5) African-American:(X = 19.9, SD = 10.4) White: (X = 21.2, SD = 10.7)	Low: small sample, limited covariates, low generalizability,	Health Promotion	Body Size & Weight Management	Perceived Neighborhood Safety
Influence of built environment on quality of life changes in African-American patients with non-metastatic breast cance	Schootman et al	2020	WA, USA	Breast	Census	African American atients diagnosed with ductal carcinoma in situ (stage 0) or non-metastatic, invasive breast cancers (stages I-III) were enrolled between December 2009 and December 2012. n= 215	longitudinal design	Siteman Cancer Center at Barnes-Jewish Hospital and Washington University School of Medicine or at Saint Louis University School of Medicine	Mixed housing ,mixed-use , presence of graffiti, broken/boarded windows, litter, or broken glass, Sidewalk quality , sidewalk continuity , tree shade, and flat/gentle slope, percentage of the population below the federal poverty rate, percentage of houses that are owner occupied, percentage of vacant housing units, racial segregation (percentage of African Americans), and land use (number of hous…	living on streets with high-quality sidewalks was significantly associated with higher baseline QOL on the emotional well-being (? = 5.35) and social functioning (? = 6.47) subscales.	Medium: limited covariants, Not main predictor,	Long-Term and Late Effects of Cancer Treatment	Quality of Life	Exercise Opportunities
Chronic medical conditions and late effects following non?Hodgkin lymphoma in HIV?uninfected and HIV?infected adolescents and young adults: a population?based study	Abrahao et al	2020	CA, USA	Non-Hodgkin Lymphoma	Census block	aged 15–39 years when diagnosed with a first primary NHL between 1 January 1996 and 31 December 2012, and who survived ?2 years after diagnosis, n= 4817	population-based study	California Cancer Registry	nSES,	AYAs who survived ?2 years after NHL diagnosis had a substantial burden of late effects, particularly those with public or no insurance, HIV-infected patients, HSCT recipients, and survivors who lived in lower SES neighbourhoods. Low SES vs high SES : for respiratory ( HR=1·42 (0·68, 2·94) for renal: HR=1·19 (0·40, 3·56) for liver : HR= 1·28 (0·52, 3·16)	Low: Limited covariants, low generalizability, Not main predictor	Long-Term and Late Effects of Cancer Treatment	Chronic Medical Conditions	nSES
Mediators of the effect of neighborhood poverty on physical functioning among breast cancer survivors: a longitudinal study	Pruitt et al	2012	USA	Breast	Census	Women aged ?25 diagnosed with a first primary breast cancer between June 1, 2006 and June 30, 2008 identified from the Missouri Cancer Registry.	longitudinal study	Missouri Cancer Registry	nSES (neighborhood poverty rate)	In unadjusted analysis, women living in neighborhoods with higher poverty were more likely to report lower physical functioning at Y2 (?= ?.19, p<.001). The final mediated model fit the data well (?2(8)=12.25, p=0.14; CFI=.996; RMSEA=.024). The effect of neighborhood poverty on physical functioning was fully mediated by physical activity and body mass index	Low: Limited covariants, limited generalizability, unvalidated measures	Long-Term and Late Effects of Cancer Treatment	Physical Functioning	nSES
Dyadic quality of life among heterosexual and sexual minority breast cancer survivors and their caregivers	Boehmer et al	2019	MA, USA	Breast	census block	Women diagnosed with non-metastatic (stage in situ to III) and non-recurrent breast cancer after age 21., n=297	cross-sectional study	Survey	the percentage of the population in a census block living below the Federal poverty level, the census block’s median household income.	Sexual minority and heterosexual survivors were demographically similar, with most survivors being white, highly educated, having relatively high income (> 40% had an income of ? $70,000), and residing in low poverty–level neighborhoods (only 25% lived in neighborhoods with low median household income of ? $43,846).	Low: homogeneous sample, Limited covariants,Not main predictor	Long-Term and Late Effects of Cancer Treatment	Quality of Life	nSES
The impact of neighborhood disadvantage on health-related quality of life among African American and White cancer survivors	Li et al	2019	USA	Cancer	ZIP Code	African American or White, breast, prostate or colorectal cancer diagnosis, and within three years of an initial diagnosis, N=753	cross-sectional study	Survey	Neighborhood disadvantage index : (I) the prevalence of poverty: the percentage of households with incomes below the federal poverty threshold; (II) mother-only households: the percentage of female-headed households with children; (III) home ownership: the percentage of housing units that are owner occupied; and (IV) college educated residents: the percentage of adults over the age of 24 with col…	neighborhood disadvantage was not an independent predictor of MHQOL scores in either the overall sample (P=0.9469) or in models examining African American (P=0.5817) and White cancer survivors separately (P=0.3282)	Low: limited covariants, Unvalidated measures,	Long-Term and Late Effects of Cancer Treatment	Quality of Life	nSES
Predictors of health-related quality of life in patients with colorectal cancer	Yost et al	2008	CA, USA	Colorectal	Census	Men and women aged 40 to 84 diagnosed with invasive (i.e., excluding in situ) colorectal cancer from April 1999 through June 2000, n=568	population-based longitudinal study	California Cancer Registry	nSES	NA	Low: limited covariants, Not main predictor	Long-Term and Late Effects of Cancer Treatment	Quality of Life	nSES
Multilevel socioeconomic effects on quality of life in adolescent and young adult survivors of leukemia and lymphoma	Kent et al	2013	CA, USA	Leukemia and Lymphoma	census block group	Survivors diagnosed with primary cancer (January 1, 2006–December 31, 2007) while between the ages of 15 and 40 and residing in the southern California—Orange, Imperial, and San Diego Counties, n=110	cross-sectional study	California Cancer Registry	nSES	The multivariate nested model analysis suggests that iSES is more strongly related to QOL than nSES and that nSES likely does not provide much additional information on variation in QOL among young adults with leukemia and lymphoma, except perhaps for physical health.	Medium: limited covariants,	Long-Term and Late Effects of Cancer Treatment	Quality of Life	nSES
Disparities in the Occurrence of Late Effects following Treatment among Adolescent and Young Adult Melanoma Survivors	Gingrich et al	2020	CA, USA	Melanoma	Census block group	Patients age 15-39 diagnosed with cutaneous melanoma from 1996-2012 and surviving ?2 years, n= 8259	population-based study	California Cancer Registry (CCR)	nSES	With respect to neighborhood SES, patients residing in low SES neighborhoods had a significantly higher incidence of hematologic disorders (10.58% vs 7.95%), cardiac disease (8.43% vs 5.56%), diabetes mellitus (2.06% vs 0.81%), autoimmune disorders (3.74% vs 2.44%) and infection/sepsis (6.23% vs. 4.63%).	Medium: limited covariants,	Long-Term and Late Effects of Cancer Treatment	Survival Disparities	nSES
Determinants of Quality of Life for Breast Cancer Patients in Shanghai, China	Yan et al	2016	China	Breast	Survey	20+, at the initial diagnosis with breast cancer during 1st January 2011 through 31st July 2013; who were residents of the Pudong New District Area of the Metropolitan Shanghai; who underwent mastectomy or lumpectomy for breast cancer; and who were able to complete the survey questionnaire. Women with metastatic breast cancer or Karnofsky Scores (KPS) below 70 were ineligible for the present stud…	cross-sectional study	Shanghai Cancer Registry	Perceived Neighborhood Relationships	Frequent interaction with friends and neighbors was associated with higher scores in all domains of QOL.	Low: homogeneous sample, Limited covariants, limited generalizability, unvalidated measures	Long-Term and Late Effects of Cancer Treatment	Quality of Life	Perceived Neighborhood Relationships
Predicting physical quality of life among a multiethnic sample of breast cancer survivors	Ashing-Giwa et al	2010	CA, USA	Breast	Survey	Female BCS, 18+, diagnosed with stages 0–III breast cancer; had not been diagnosed with another type of cancer; did not have any other major disabling medical or psychiatric condition, n=179	population-based and cross-sectional	recruited from (1) the California Cancer Surveillance Program; (2) hospital cancer registries; and (3) community agencies and support groups.	neighborhood stresses	the relationships between the socio-ecological factor and health care system variables varied across all ethnic groups.	Low: Limited covariants, low generalizability, Not main predictor	Long-Term and Late Effects of Cancer Treatment	Physical Functioning	Perceived Neighborhood Stress
Impact of individual- and area-level race/ethnicity on illness intrusiveness among cancer survivors	Leach et al	2019		Cancer	Census	Breast, colorectal, and prostate cancer survivors within the first year of completing treatment, n=993				racial minorities living in areas with a higher percentage of racial minorities had higher odds of greater illness intrusion when compared to Whites living in areas with a low percentage of racial minorities (adjusted odds ratio: 1.65, confidence interval: 1.01, 2.68).	Low: Limited covariants, low generalizability,	Long-Term and Late Effects of Cancer Treatment	Illness Intrusiveness	Residential Segregation
Medical financial hardship reported by Native Hawaiian and Pacific Islander cancer survivors compared with non?Hispanic whites	Li et al	2020	HI, USA	Cancer	Survey	?18 years were included. Cancer survivors were defined by self-reported cancer history at the time of the survey, excluding those with only nonmelanoma skin cancer or skin cancer of unknown type. n= 2248	cross-sectional study	National Health Interview Survey (NHIS)	neighborhood social cohesion (NSC) perceived degree of neighbors’ connectedness	no statistically significant association between having any NSC and the likelihood of reporting MFH in either NHPI or NHW cancer survivors after adjusting for other covariates, although NHPIs reported a stronger association than NHWs.	Medium: limited covariants	Psychological Well-Being	Medical Financial Hardship	Neighborhood Social Cohesion
Associations between neighbourhood support and financial burden with unmet needs of head and neck cancer survivors	Obrian et al	2017	Ireland	Head and Neck	Survey	A population based sample of head and neck cancer from the Irish National Cancer Registry in April 2012, n=583	cross-sectional study	Irish National Cancer Registry	social support (family/friends and neighbours)	Financial strain due to cancer and finding it difficult to obtain practical help from a neighbour were both associated with unmet needs in each of the five domains, in the adjusted analyses.	Low: Limited covariants,Not main predictor, low generalizability	Psychological Well-Being	Medical Financial Hardship	Neighborhood Social Support
Influence of neighborhood-level factors on social support in early-stage breast cancer patients and controls	Thompson et al	2016	USA	Breast	Census	Between October 2003 and June 2007, we prospectively identified patients and controls aged 40 and older, N = 1083: 541 patients, 542 controls	longitudinal study	two university hospitals in a Midwestern metropolitan area	Neighborhood socioeconomic deprivation index Neighborhood-level social support	greater socioeconomic deprivation was associated with patients' lower stable social support (standardized estimate = ?0.12, p = 0.027); neighborhood-level social support was associated with social support change (standardized estimate = 0.17, p = 0.046).	Medium: proxy measures, limited generalizability	Psychological Well-Being	Social Support	nSES
Social support following diagnosis and treatment for colorectal cancer and associations with health?related quality of life: Results from the UK ColoREctal Wellbeing (CREW) cohort study	Haviland et al	2017	UK	Colorectal	Census	eligible individuals were approached before primary surgery from 29 UK cancer centres between November 2010 and March 2012. ollow?up questionnaires were completed at 3, 9, 15, and 24 months post?surgery, n=871	longitudinal design	The UK ColoREctal Wellbeing study (CREW)	Neighbourhood deprivation quintile: including income, employment, education, health, crime, barriers to housing and services and living environment.	For Group 4 (low/declining support), participants were significantly more likely to have higher neighbourhood deprivation (52% in fourth or fifth quintiles versus 37% for Group 1; P = 0.049), co?morbidities (84% versus 69%, P = 0.021), and to have had rectal rather than colon cancer (42% versus 35%, P = 0.013).	Low: Limited covariants, Not main predictor, low generalizability	Psychological Well-Being	Social Support	nSES
Examining key sociodemographic characteristics of adolescents and young adults with cancer: A post hoc analysis of the Promoting Resilience in Stress Management randomized clinical trial	Lau et al	2019	WA, USA	Cancer	Census	ages 12-25	randomized clinical trial	PRISM	Neighborhood socioeconomic disadvantage	Those who lived in less disadvantaged neighborhoods benefited more from PRISM, and those living in most disadvantaged benefited less.	Low: Limited covariants, Not main predictor, low generalizability	Psychological Well-Being	Stress Management	nSES
Examining the impact of socioeconomic status and socioecologic stress on physical and mental health quality of life among breast cancer survivors.	Ashing-Giwa et al	2009	CA, USA	Breast	Survey	secondary data sets derived from European Americans (n = 179), African Americans (n = 135), Latina Americans (n = 183), and Asian Ameri- cans (n = 206) who had participated in a project examining the QOL of breast cancer survivors from 2001–2003.	cross-sectional study	California Cancer Surveillance Program	housing situation, neighborhood environment, using public services, crime and violence, and relations with police	Socioecologic stress was the most important factor influencing physical and mental health QOL.	Low: Limited covariants,Not main predictor, low generalizability	Psychological Well-Being	Quality of Life	Perceived Neighborhood Stress
The association of neighborhood context with health outcomes among ethnic minority breast cancer survivors	Wu et al	2018	CA, USA	Breast	Survey	18+, self-identified ethnically as African-American or Hispanic, within 1–5 years of a breast cancer diagnosis, diagnosed with stage 0–III breast cancer, and not diagnosed with any other type of cancer, n= 320	cross-sectional study	health-related quality-of-life (HRQOL) psycho-educational trial	Subjective perception of neighborhood stress: housing situation, neighborhood environment, transportation, availability of public services, crime and violence, and relation with police.	Greater neighborhood stress was significantly associated with poorer self-reported health (adjusted ? = ?.22, 95% confidence interval [CI] ?.40, ?.05), greater number of comorbidities (adjusted risk ratio = .19, 95% CI .07, .30), more depressive symptoms (adjusted ? = .10, 95% CI .06, .15), and a higher likelihood of psychological difficulties (adjusted odds ratio = 2.28, 95% CI 1.51, 3.45) among…	Low: Limited covariants,self-rated measures, low generalizability	Psychological Well-Being	Quality of Life	Perceived Neighborhood Stress
Visual cues of the built environment and perceived stress among a cohort of black breast cancer survivors	Plascak et al	2020	CA, USA	Breast	Census	Black women diagnosed with histologically-confirmed ductal carcinoma in-situ or invasive breast cancer at age 20–75 years, who could read and speak English, and without prior cancer history (besides non-melanomatous skin cancer) , n= 476	longitudinal cohort	Women's Circle of Health Follow-up Study (WCHFS)	Neighborhood disorder	perceived stress decreased by 0.60 points (95% CI: ?1.23, ?0.03, p = 0.061) for each standard deviation increase in neighborhood engagement, and increased by 0.56 (95% CI: ?0.07, 1.19, p = 0.079) for each standard deviation increase in neighborhood physical disorder.	Low: Limited covariants,non specific measures, low generalizability	Psychological Well-Being	Quality of Life	Perceived Neighborhood Stress
Estimated Effects of Potential Interventions to Prevent Decreases in Self-Rated Health Among Breast Cancer Survivors	Schootman et al	2011	MO, USA	Breast	Survey	Missouri women age 25 or older diagnosed with first primary breast cancer during June, 2006 through June 2008, n= 832	population intervention models	Missouri Cancer Registry	perceived neighborhood conditions scales: perceived neighborhood disorder, collective efficacy, multidimensional measure of neighborliness, and neighborhood fear. Neighborliness consisted of four items focused on neighborhood attachment and social ties.	NA	Low: Limited covariants, unverified measures, Not main predictor, low generalizability	Psychological Well-Being	Self-Rated Health	Perceived Neighborhood Stress
Neighborhood foreclosures and self-rated health among breast cancer survivors	Schootman et al	2012	MO, USA	Breast	Census	Missouri women age 25 or older diagnosed with first primary breast cancer from June 2006 through June 2008	cross-sectional study	Missouri Cancer Registry.	foreclosures & perceived neighborhood conditions census-tract poverty rate psychosocial factors: Medical Outcomes Study Social Support Survey	Women who resided in high-foreclosure-risk (HFR) areas were 2.39 times (95% CI: 1.83–3.13) more likely to report being in fair-poor health than women who lived in low-foreclosure-risk areas. The odds ratio (OR) was reduced for women who lived in high-foreclosure-risk versus low-foreclosure-risk areas after adjusting for income (HFR OR: 1.78; 95% CI: 1.01–3.15), physical activity (HFR OR: 1.74; 95…	Meduim: Limited covariants, limited generalizability	Psychological Well-Being	Self-Rated Health	Perceived Neighborhood Stress
Negative psychological consequences of breast cancer among recently diagnosed ethnically diverse women	Tejeda et al	2017	IL, USA	Breast	Interview	women ages 30 to 79 years at diagnosis; self?identified as white, African American, or Latina; resided in Chicago; and identified with a first primary in situ or invasive breast cancer between 2005 and 2008. n= 910	cross-sectional study	Breast Cancer Care in Chicago study	perceived neighborhood social disorder nSES	Compared to white counterparts, bivariate analysis showed African American (? = 1.4, P < .05) and Latina (? = 3.6, P < .001) women reported greater psychological conse- quences. Strongest predictors (P < .05 for all) included unmet social support (? = .38), and provider trust (? = .12), followed by stage at diagnosis (? = .10) and perceived neighborhood social disorder (? = .09).	Low: Limited covariants, Not main predictor, low generalizability	Psychological Well-Being	Social Support	Perceived Neighborhood Stress
Active transportation in adult survivors of childhood cancer and neighborhood controls	Slater et al	2016	MN, USA	Childhood cancers	Interview	CCS aged 18 to 45 years who were diagnosed at least 3 years prior to the study with any form of pediatric(0–21 years of age) cancer, were not currently undergoing intravenous chemotherapy or radiation treatment, had a mailing address in the USA, and were able to complete a questionnaire in English were eligible to participate. n=457	cross-sectional study	University of Minnesota Childhood Cancer Survivor Program	neighborhood walkability score	Perceived neighborhood walkability (OR?=?2.55, 95 % CI?=?1.14–5.66) was correlates of active transportation among adult CCS, while objective neighborhood walkability (OR?=?1.03, 95 % CI?=?1.01–1.05) was a correlate among controls.	Medium: Limited covariants, low generalizability	Special Populations	Body Size & Weight Management	Exercise Opportunities
Neighborhood effect and obesity in adult survivors of pediatric cancer: A report from the St. Jude lifetime cohort study	Howell et al	2020	USA	Pediatric cancer	Census	Survivors eligible for this analysis included those diagnosed with a childhood cancer for which they received treatment at St. Jude Children's Research Hospital (SJCRH) between 1962 and 1999; survived ?10?years from diagnosis; were age ?18?years at time of assessment; had informative addresses that could be geocoded to the census tract level; and were not missing any important outcome (e.g., obes…	cross-sectional study	St. Jude	exercise opportunities access to healthy food options SES and rurality	Obese survivors (n = 1,420, 62.7%) were more likely to live in neighborhoods with lower SES (RR: 1.23, 95% CI: 1.10–1.38) and rural areas (RR: 1.22, 95% CI: 1.07–1.39) compared to survivors with normal percent body fat. Resource-poor neighborhoods (standardized effect: 0.06, p?<?0.001) and cranial radiation (0.16, p?<?0.001) had direct effects on percent body fat. Associations between neighborhoo…	Medium: Limited covariants	Special Populations	Body Size & Weight Management	Exercise Opportunities
Neighborhood deprivation index is associated with weight status among long-term survivors of childhood acute lymphoblastic leukemia	Oluyomi etal	2020	TX, USA	Childhood acute lymphoblastic leukemia	Census	children diagnosed with ALL at Texas Children’s Hospital (TCH) in Houston, TX, between 1990 and 2013; survived at least 5 years from diagnosis; had heights and weights at long-term survivor visit recorded in their health record; and had a residential address in the state of Texas at their last clinical appointment. n=460	cross-sectional study	Texas Children’s Hospital (TCH) in Houston	Neighborhood deprivation index/ quartiles for Area deprivation index (ADI)	The highest ADI quartile remained significantly associated with obesity (OR = 5.28, 95% CI: 1.79–15.54) after accounting for weight status at diagnosis.	Medium: Limited covariants, low generalizability	Special Populations	Body Size & Weight Management	nSES
Underutilization of Mammography in Older Breast Cancer Survivors	Schapira et al	2000	USA	Breast	Census/ZIP Code	women 65+, first dx in 1991, n=3885	Population based study	SEER_Medicare	nsES per capita income per capita adults college		Low: Limited covariants, Not main predictor,	Special Populations	Primary Care	nSES
Area-level poverty is associated with greater risk of ambulatory-care-sensitive hospitalizations in older breast cancer survivors.	Schootman et al	2008	USA	Breast	Census	women age 66 or older with a first primary breast cancer diagnosis (n=71,523) from 1992 through 1999. We excluded 23,880 women who were: 1) enrolled in a health maintenance organization (HMO) at any point from 1991 through 1999, since claims data were not available, 2) not covered by Medicare Parts A and B during the time between their first primary breast cancer diagnosis and study end point (da…	Population based study	SEER-Medicare	Aera level poverty	Women who lived in high-poverty census tracts (? 30% poverty rate) were 1.52 times (95% confidence interval [CI]: 1.34-1.72) more likely to have at least one ACSH after diagnosis than women who lived in low-poverty census tracts (< 10% poverty rate).	Medium: Limited covariants	Special Populations	Primary Care	nSES
Surveillance mammography use after treatment of primary breast cancer and racial disparities in survival	Nurgalieva etal	2013	USA	Breast	Census	Women who were diagnosed with a first primary stage I–III breast cancer from 1992 to 2005 at age 66 or older and had survived at least 30 months were eligible for this study. N=28117	Population based study	SEER-Medicare	the percentage below federal poverty level, the percentage of African-Americans, and the percentage of persons aged 25 or older without a high school education	African-Americans were more likely to die of all causes after adjusting for socio-demographic characteristics (hazard ratio 1.6; 95 % CI 0.9–2.4) compared with whites. Controlling for surveillance mammography reduced the differences in all-cause mortality between blacks and whites (hazard ratio 1.3; 95 % CI 0.8–2.0).	Medium: Limited covariants	Special Populations	Primary Care	nSES
The Impact of Continuous Medicaid Enrollment on Diagnosis, Treatment, and Survival in Six Surgical Cancers	Dawes et al	2014	CA, USA	Cancer	Census	All patients diagnosed with one of six cancers between 2002 and 2008 were identified from the CCR by their corresponding International Classification of Diseases for Oncology (ICD-O) code. Patients with carcinoma in situ were excluded to focus on surgical candidates. Second, our cohort was restricted to patients under 65 years old to avoid interactions between age and insurance coverage as Medica…	Population based study	California Cancer Registry (CCR)	nSES: percentage of the population living below 200 percent of the federal poverty level, percentage of the population without a high school diploma, and percentage of the population reporting poor English proficiency—a factor considered particularly relevant to California's Medicaid population.	Census-level markers of education and language proficiency were associated with mortality in four of the six cancers (colon, lung, ovarian, and stomach); markers of poverty were only significant in colon cancer.	Medium: Limited covariants	Special Populations	Primary Care	nSES
Health Care Factors Related to Stage at Diagnosis and Survival Among Medicare Patients With Colorectal Cancer	Lee-Feldstein et al	2002	CA, USA	Colorectal	census block-group	Medicare patients with colorectal cancer, diagnosed 1987 to 1993, and residing in northern California. n=1329	Population based study	population-based cancer registry	nSES: census block-group measure of educational level for 95% of study subjects. Educational level (based on the proportion of residents in a block group aged 25 or older who had a college degree) was divided into tertiles: most, moderately, and least educated	missing	Low: Limited covariants, Not main predictor,	Special Populations	Primary Care	nSES
Primary care utilization and colorectal cancer outcomes among Medicare beneficiaries.	Ferrante et al	2011	USA	Colorectal	Census	etrospective cohort of persons diagnosed as having CRC within the Surveillance, Epidemiology, and End Results (SEER)–Medicare–linked database14 between 1994 and 2005,n = 83625	Population based study	(SEER)–Medicare	census-derived measures of median household income (approximate quintiles within each registry), educational levels (approximate quintiles within each registry)		Low: Limited covariants,	Special Populations	Primary Care	nSES
Treatment and Survival Differences in Older Medicare Patients With Lung Cancer as Compared With Those Who Are Dually Eligible for Medicare and Medicaid	Bradley et al	2008	USA	Lung	Census	66+, n = 3765	Population based study	Michigan Tumor Registry & Medicare	nSES:median household income,rural and urban residence		Low: Limited covariants, Not main predictor,	Special Populations	Primary Care	nSES
Inferior outcomes for black children with high risk acute lymphoblastic leukemia and the impact of socioeconomic variables	Walsh et al	2016	AL, USA	Acute lymphoblastic leukemia	Census	diagnosis of ALL between January 1, 1999 and December 30, 2009, age less than 19 years at diagnosis, and treatment for 6 months or more at the UAB. N=264	Population-based cohort	Division of Pediatric Hematology Oncology at the UAB	nSES: including high school graduation rate, employment, poverty level, and home ownership	Black patients also had poorer census tract–level SES parameters, but these variables were not associated with survival.	Low: Small sample, Limited covariants	Special Populations	Survival Disparities	nSES
Race, Socioeconomic Status, and Breast Cancer Treatment and Survival	Bradley et al	2002	MI, USA	Breast	Census	participant in the SEER program, women who were diagnosed in 1996 and 1997 with either in situ or invasive cancers of the breast. n=5957	Population based study	Metropolitan Detroit Cancer Surveillance System (MDCSS) & Medicare	nSES: percentage of poverty,	higher poverty levels within the census tract where a woman resided also continued to be associated with lower odds of having breast-conserving surgery and greater odds of death, although the latter was not statistically significant.	Medium: Limited covariants	Special Populations	Survival Disparities	nSES
Impact of Treatment and Socioeconomic Status on Racial Disparities in Survival Among Older Women With Breast Cancer	Du et al	2008	USA	Breast	Census	women who were diagnosed with American Joint Committee on Cancer (AJCC) stages I–IIIA (early-stage) incident breast cancer at age ?65 years from 1992 through 1999 from the 11 SEER areas, and who had full coverage of both Medicare Part A and Part B and were not enrolled with Health Maintenance Organizations in the year of diagnosis. n=35029	Population based study	SEER_medicare	nSES	BC specific mortality and Composite SES Low 4th: HR: 1.11(1.05-1.18)	Low: Limited covariants,	Special Populations	Survival Disparities	nSES
Racial and Ethnic Differences in Breast Cancer Survival	Curtis et al	2008	USA	Breast	ZIP Code	68+, female Medicare beneficiaries diagnosed with incident breast cancer between January 1, 1994, and December 31, 1999.	Population based study	(SEER)-Medicare	nSES: income	AA and H women had a greater proportion of women living in areas with income levels <$30,000 (47% and 21%, respectively) compared with A/PI and white women (5% each).	Low: Limited covariants, Not main predictor	Special Populations	Survival Disparities	nSES
The role of poverty rate and racial distribution in the geographic clustering of breast cancer survival among older women: a geographic and multilevel analysis.	Schootman et al	2009	USA	Breast	Census	1992–1999 SEER data, n=27936	Population based study	SEER-Medicare	poverty rate and the racial distribution	Stage at diagnosis and census-tract poverty (and patient's race in Atlanta) explained the geographic variation in breast cancer survival.	Low: Limited covariants,	Special Populations	Survival Disparities	nSES
Characteristics Associated With Differences in Survival Among Black and White Women With Breast Cancer	Silber et al	2013	USA	Breast	Census	SEER-Medicare database for the years 1991-2005 for 16 SEER sites throughout the United States n= 107273	Population based study	SEER-Medicare	nSES: neighborhood poverty and education	not significant	Low: Limited covariants, not main predictor	Special Populations	Survival Disparities	nSES
Disparities in Breast Cancer Survival by Socioeconomic Status Despite Medicare and Medicaid Insurance	Silber et al	2018	USA	Breast	Census	diagnosed with breast cancer between 1992 and 2010 in 17 SEER sites, n= 4437	Population based study	SEER_Medicare	3 measures to define whether a patient was of LSES.	Disparity in 5?year survival (NLSES ? LSES) was 13.7% (p < 0.0001) when matched for age, year, and SEER site (a 42?month difference in median survival).	Low: Limited covariants,	Special Populations	Survival Disparities	nSES
Survival of Older Patients With Cancer in the Veterans Health Administration Versus Fee-for-Service Medicare	Landrum et al	2012	USA	Cancer	ZIP Code	66+, first diagnosis of the cancer of interest during 2001 to 2004.	Population based study	(SEER) –Medicare	nSES: poverty level in zip code of residence	VHA patients versus similar FFS SEER-Medicare patients had higher survival rates of colon cancer (adjusted hazard ratio [HR], 0.87; 95% CI, 0.82 to 0.93) and non–small-cell lung cancer (NSCLC; HR, 0.91; 95% CI, 0.88 to 0.95) and similar survival rates of rectal cancer (HR, 1.05; 95% CI, 0.95 to 1.16), small-cell lung cancer (HR, 0.99; 95% CI, 0.93 to 1.05), diffuse large–B-cell lymphoma (HR, 1.02…	Low: Limited covariants, not main predictor	Special Populations	Survival Disparities	nSES
Elderly Breast and Colorectal Cancer Patients’ Clinical Course	Lamont et al	2014	USA	Cancer	ZIP Code	diagnosed at or after age 66 with breast or CRC , n=93332	Population based study	SEER_Medicare	percentage of residents within the ZCTA who were impoverished, black, and college educated. 2 composite variables to measure material disadvantage and ethnic isolation.	neighborhood socioeconomic disadvantage exerts an independent and deleterious effect on residents’ cancer outcomes but racial composition does not	Low: Limited covariants, ZCTA scale	Special Populations	Survival Disparities	nSES
Ethnic Disparities in Cervical Cancer Survival Among Medicare Eligible Women in a Multiethnic Population	Coker et al	2009	TX, USA	Cervical Cancer	Census Block Group	65+ from 1999 to 2001 from the Texas Cancer Registry. n=538	Population based study	Medicare and TCR	neighborhood SES: median household income, proportion below poverty, proportion with a college education, proportion with a management/professional occupation, and median home value.	After adjusting for confounders, women receiving some form of treatment were almost half as likely to die with cervical cancer (adjusted hazard ratio = 0.68; 95% confidence interval, 0.52-0.89).	Medium: Limited covariants	Special Populations	Survival Disparities	nSES
Survival from childhood acute lymphoblastic leukaemia: the impact of social inequality in the United Kingdom	Lightfoot et la	2012	UK	Childhood Acute lymphoblastic leukemia	Census	children diagnosed with ALL , n=1559	randomized-controlled trial	The United Kingdom Childhood Cancer Study (UKCCS)	Area-based deprivation scores	Survival varied by area-based deprivation at diagnosis (hazard ratio (HR) 1.29; 95% confidence interval (CI) 1.05–1.57)	Medium: Limited covariants	Special Populations	Survival Disparities	nSES
Socioeconomic status and event free survival in pediatric acute lymphoblastic leukemia: A population-based cohort study	Gupta et al	2014	Canada	Childhood Acute lymphoblastic leukemia	Census	Ontario, Canada residents diagnosed with primary ALL from 1995–2011, <18 years of age at diagnosis, and treated at one of the five tertiary pediatric oncology centers. n= 1541	Population based study	Pediatric Oncology Group of Ontario Networked Information System (POGONIS)	The primary socioeconomic variable was neighborhood median income quintile.	not significant	Low: Limited covariants,	Special Populations	Survival Disparities	nSES
Racial/ethnic and socioeconomic disparities in survival among children with acute lymphoblastic leukemia in California, 1988–2011: A population-based observational study	Abrahao et al	2015	CA, USA	Childhood Acute lymphoblastic leukemia	census block groups	children and adolescents aged 0–19 years residing in California when diagnosed with a first, primary ALL from January 1, 1988 through December 31, 2011, and followed for vital status through December 31, 2012. n=9295	Population based study	SEER	nSES: seven census indicator variables of SES (education level, proportion unemployed and with a blue collar job, proportion below 200% of federal poverty level, and median household income, rent, and home value). This index is based on data at the level of the census block groups and is considered adequate as a surrogate to SES at individual level, and can capture neighborhood-level factors that…	Patients residing in the lowest SES neighborhoods at diagnosis had a 39% increased risk of death relative to those living in higher SES neighborhoods.	Medium-High	Special Populations	Survival Disparities	nSES
Effects of Race/Ethnicity and Socioeconomic Status on Outcome in Childhood Acute Lymphoblastic Leukemia	Acharya et al	2016	FL, USA	Childhood Acute lymphoblastic leukemia	Census	patients aged 1 to 18 years diagnosed with ALL between 1995 and 2008 were identified. N=4954	Population based study	Florida Cancer Data System (FCDS)	neighborhood-level poverty rate	21.7% difference in 5-year OS when comparing non-Hispanic white children living in the lowest poverty neighborhoods (5-year OS, 91.2%; 95% CI, 88.6-93.2) to non-Hispanic black children living in the highest poverty neighborhoods (5-year OS, 69.5%; 95% CI, 61.5-76.1).	Low: Limited covariants	Special Populations	Survival Disparities	nSES
Neighborhood-Poverty and Pediatric Allogeneic Hematopoietic Cell Transplantation Outcomes: A CIBMTR Analysis	Bona et al	2020	WI, USA	Childhood Acute lymphoblastic leukemia	ZIP Code	2 independent cohorts of pediatric HCT recipients who underwent first allogeneic HCT from 2006 to 2015 at age ?18 years. The malignant disease cohort included 2053 children who received myeloablative conditioning for any malignancy. The nonmalignant disease cohort included 1696.	Clinical trial	Center for International Blood and Marrow Transplant Research (CIBMTR) database	Neighborhood-level poverty	The adjusted 5-year OS was 53% (95% CI, 47% to 58%) for those living in high-poverty neighborhoods and 52% (95% CI, 50% to 54%) for those living in low-poverty neighborhoods. Children living in high-poverty neighborhoods experienced a 5-year TRM rate of 25% (95% CI, 20% to 30%), compared with 20% (95% CI, 18% to 22%) for those living in low-poverty neighborhoods.	Low: Limited covariants,	Special Populations	Survival Disparities	nSES
Pediatric neuro-oncology survival disparities in California	Cooney et al	2018	CA, USA	Childhood Brain Tumours	census block group	California residents ages 0–19 years diagnosed with medulloblastoma and HGG between the years 1988 and 2012. n=1200	Population-based study	California Cancer Registry	nSES: education, occupation, unemployment, household income, poverty, rent, and house values, Ethnic enclave residence	Accounting for age, gender, race, histology, and year of diagnosis, Hispanics with HGG had increased mortality risk compared to NHW (HR 1.41; 95% CI 1.14–1.90). The difference was unaffected by accounting for treatment, but lost statistical significance once the model included neighborhood socioeconomic status. Survival differences lessened for Hispanic children with non-brainstem HGG once accoun…	Medium: Limited covariants	Special Populations	Survival Disparities	nSES
Differentials in Survival for Childhood Cancer in Australia by Remoteness of Residence and Area Disadvantage	Youlden et al	2011	Australia	Childhood Cancer	Area level	children aged 0 to 14 years who were diagnosed with cancer in Australia between 1996 and 2006. n= 6756	Population-based study	Australian Paediatric Cancer Registry (APCR)	The Index of Relative Socioeconomic Disadvantage: factors including the percentage of people in a “statistical local area” with low income, low educational attainment, and who are either unemployed or employed in relatively unskilled occupations.	not significant	Medium: Limited covariants	Special Populations	Survival Disparities	nSES
Childhood leukaemia and socioeconomic status: fact or artefact? A report from the United Kingdom childhood cancer study (UKCCS)	Smith et al	2006	UK	Childhood leukaemia	Census	n= 7663	population-based case–control study	The United Kingdom Childhood Cancer Study (UKCCS)	Area-based deprivation scores: 1. households without a car 2. overcrowded households (more than one person per room) 3. persons unemployed: the denominator being persons who were ‘economically active’ (over 16 years of age, with a potential to be gainfully employed or in receipt of unemployment benefit).	No differences in area-based measures of deprivation were observed between cases and controls at time of diagnosis,	Medium: Limited covariants	Special Populations	Survival Disparities	nSES
Duration of Adjuvant Chemotherapy for Colon Cancer and Survival Among the Elderly	Neugut et al	2006	USA	Colon Cancer	Census	age ? 65 years , n=3733	Population-based study	(SEER) –Medicare	nSES: median income in the census tract of residence, median income in the zip code of residence, census tract per capita income, and zip code per capita income;	Mortality Hazard Ratios: Socioeconomic Highest quintile vs Lowest quintile: HR=0.87 [ 0.63,1.19]	Low: Limited covariants, univariant measure of SES,	Special Populations	Survival Disparities	nSES
Reduced Overall and Event-Free Survival among Colon Cancer Patients Using Dual System Care	Tarlov et al	2012	USA	Colon Cancer	Census	Patients diagnosed with colon cancer between July 1, 1999 and December 31, 2001 at 66 years of age or older who were both Medicare-enrolled and eligible for VA care, and who lived at least 30 days after diagnosis, were eligible for inclusion. n= 3014	Retrospective observational cohort design	(SEER) –Medicare	nSES: census-based measure of educational attainment (census tract proportion with a high school diploma or more education among adults age 65 and older in the patient's gender group) as a proxy for socioeconomic resources.	NA	Low: Limited covariants, univariant measure of SES	Special Populations	Survival Disparities	nSES
Longitudinal, population-based study of racial/ethnic differences in colorectal cancer survival: impact of neighborhood socioeconomic status, treatment and comorbidity	Gomez et al	2007	USA	Colorectal Cancer	Census	Patients living in a SEER catchment area and aged 65 and older when diagnosed with a microscopically-confirmed, first primary, malignant tumor of the colon or rectum (ICD-O-2 codes C180–C209, C260, excluding histologies 9590–9989) during the period January 1, 1992 through December 31, 1996 were included. n=41901	Longitudinal, population-based study	(SEER) – Medicare	nSES (poverty, education, and income) and also computed a composite measure (SES index) summing the quartiles of each individual measure. Quartiles are based on distributions of the entire study population.	for colorectal cancer specific survival, Blacks had 15% higher rate of death compared to Whites (hazard ratio = 1.15, 95% CI 1.03–1.28), which was completely accounted for by adjusting for each SES variable	Medium: Limited covariants	Special Populations	Survival Disparities	nSES
Racial Disparities in Colorectal Cancer Survival: To What Extent Are Racial Disparities Explained by Differences in Treatment, Tumor or Hospital Characteristics?	White et al	2010	USA	Colorectal Cancer	Census	aged ?66 years, diagnosed with primary CRC (ICD-0-3 codes C180–C189, C199, C209)20 between January 1, 1992 and December 31, 2002., n= 37769	Population-based study	(SEER) –Medicare	nSES: a set of money income thresholds that vary by family size and composition.21 These thresholds are used by the Census to determine who is in poverty or below 200% of the federal poverty line	Comorbidities and SES were associated with a reduction in the mortality difference between Blacks and Whites and Blacks and Asians.	Low: Limited Covariants, residual confounding of SES	Special Populations	Survival Disparities	nSES
Association of area sociodemographic characteristics and capacity for treatment with disparities in colorectal cancer care and mortality	Haas et al	2011	USA	Colorectal Cancer	Census	Data were used for individuals diagnosed with cancer from 1992 to 2005 with Medicare follow-up through 2007. n= 61380	Population-based study	(SEER) –Medicare	percentage of the census tract population that was black (?0.9%, 0.91?4.2%, 4.3?100%), the percentage Hispanic (?2.2%, 2.3?7.4%, 7.5?99.8%), and median household income (<$38,044, $38,045?$53,819, $53,820?$200,008).	After adjustment, blacks and Hispanics were less likely than whites to undergo surgery (odds ratio [OR] 0.57, 95% confidence interval (CI) 0.52-0.63 and OR 0.82, 95% CI 0.70-0.95, respectively).	Low: Limited Covariants	Special Populations	Survival Disparities	nSES
Racial/ethnic differences in survival among elderly patients with a primary glioblastoma	Barnholtz-Sloan et al	2007	USA	Glioblastoma	Census	?66 years of age diagnosed with a GB between 6/1/91 and 12/31/99 were linked with Medicare claims from 1/1/91 to 12/31/01 and used for analysis , n= 1530	Population-based study	SEER—Medicare	nSES: The 1990 Census tract median household income	HR for median survival: Low income vs High income : 0.94 (0.83, 1.06)	Low: Limited Covariants	Special Populations	Survival Disparities	nSES
Leukemia survival in children, adolescents, and young adults: influence of socioeconomic status and other demographic factors	Kent et al	2009	CA/USA	Leukemia	census block group	all leukemia cases diagnosed between the age of 0 and 39 years in California from 1996 to 2005 using the California Cancer Registry (CCR) database (n = 7,688)	retrospective case-only analysis	California Cancer Registry (CCR)	nSES: education, income, and occupation, previously : including median educational attainment, median household income, proportion below 200% of the federal poverty level, median house value, median rent, percent employed, and proportion of the population with blue-collar employment.	Although shorter survival was observed in non-whites, an association between lower-SES neighborhood and shorter survival was significant only for non-Hispanic whites (NHWs) (p value for trend <0.05).	Medium: Limited covariants	Special Populations	Survival Disparities	nSES
Racial Disparities in Treatment and Survival of Male Breast Cancer	Crew et al	2007	USA	Male Breast Cancer	Census	men 65 years of age or older diagnosed with stage I-III breast cancer from 1991 to 2002. n= 510	Population-based study	SEER-Medicare	nSES: score from a hierarchy of income data from the 2000 census	The breast cancer–specific mortality hazard ratio was more than tripled for black versus white men (hazard ratio = 3.29; 95% CI, 1.10 to 9.86).	Low: Limited Covariants, not the main predictor	Special Populations	Survival Disparities	nSES
Ethnic variations in diagnosis, treatment, socioeconomic status, and survival in a large population?based cohort of elderly patients with non?Hodgkin lymphoma	Wang et al	2008	USA	non?Hodgkin lymphoma	Census	patients diagnosed with incident NHL at age ?65 years from 1992 to 1999 were identified from the Surveillance, Epidemiology, and End Results (SEER)-Medicare linked database with 11 years of follow-up. N=13321	population-based cohort	SEER_Medicare	nSES/ census Quartiles: a) education - percent of adults aged ?25 who had less than 12 years of education: first (?0%- 10.89%), second (10.91%?17.94%), third (17.95%?25.80%), and fourth quartile (?25.81%); b) poverty - percent of persons living below the poverty line: first (?3.70%), second (3.71%?6.89%), third (6.90%?11.98%), and fourth quartile (?11.99%); c) income - median annual household inc…	After taking into account differences in treatment, comorbidity, and socioeconomic status, there was no statistically significant difference in the risk of all-cause (hazard ratio, 0.97; 95% confidence interval, 0.88-1.08) and disease-specific mortality (hazard ratio, 1.07; 95% confidence interval, 0.92-1.25) between African Americans and Caucasians.	Low: Limited Covariants, not the main predictor	Special Populations	Survival Disparities	nSES
Ethnic differences in socioeconomic status, diagnosis, treatment, and survival among older women with epithelial ovarian cancer	Du et al	2008	USA	Ovarian cancer	Census	patients with cancer diagnosed in 1992–1999 in the 11 SEER registries, n= 5131	population-based cohort	SEER_Medicare	nSES: a) education—percent of adults aged 25 years who had ,12 years of education; b) poverty—percent of persons living below the poverty line; and c) income—median annual household income (in US dollars).	HR for ovarian cancer–speci?c mortality: Composite SES Low vs High: 1.14 (1.03,1.26)	Low: Limited Covariants, not the main predictor	Special Populations	Survival Disparities	nSES
The association between socioeconomic status and survival among children with Hodgkin and non-Hodgkin lymphomas in a universal health care system	Darmawikarta et al	2013	Canada	pediatric Hodgkin (HL) and non?Hodgkin lymphoma (NHL)	Postal code	Eligible subjects were diagnosed with lymphoma between the ages of 0 and 14 years, between January 1st, 1985 and December 31st, 2006, and were residents of Ontario.	Population-based study	Pediatric Oncology Group of Ontario Networked Information System (POGONIS)	Neighborhood income quintile The material deprivation quintile uses several indicators: (1) proportion of the population aged 20þ without a high school diploma; (2) proportion of families which are lone parent families; (3) proportion of the population receiving government transfer payments; (4) proportion of the population aged 15 years of age or older who are unemployed; (5) proportion of the p…	the distribution of deaths among long-term survivors (survived 5 years from diagno- sis) did not differ across SES strata (P > 0.05)	Medium: Limited covariants	Special Populations	Survival Disparities	nSES
Racial disparity and socioeconomic status in association with survival in older men with local/regional stage prostate carcinoma	Du et al	2006	USA	Prostate Cancer	Census	men diagnosed with local or regional stage prostate carcinoma at age 65 years or older between 1992 and 1999 in the 11 SEER (Surveillance, Epidemiology, and End Results) areas, identified from the SEER-Medicare linked data with up to 11 years of followup. n=61228	Population-based study	SEER_Medicare	nSES: 1) education: percent of adults age ? 25 who had younger than 12 years of education at the zip code level, which was categorized into quartiles: first (< 11.9%), second (11.9–18.1%), third (18.2–26.2%), and fourth quartile (> 26.2%); 2) poverty: percent of persons living below the poverty line at the census tract level, which was categorized into quartiles: first (< 3.6%), second (3.6–6.7%)…	HR fore Association between Mortality and SES: Composite SES 4th vs 1st: 1.28 (1.23–1.34)	Medium: Limited covariants	Special Populations	Survival Disparities	nSES
Socioeconomic Status and Survival in Older Patients with Melanoma	Reyes-Ortiz et al	2006	USA	Skin Cancer	Census	aged 65 and older who were Medicare beneficiaries, resided in a SEER area (11 areas), and received a new diagnosis of melanoma in 1988 through 1999.n=23068	population-based cohort	SEER_Medicare	nSES: Median annual household income	In Cox proportional hazard models, higher income was associated with lower risk of death from melanoma (hazard ratio = 0.88, 95% confidence interval = 0.79–0.98, P = .02) after adjusting for sociodemographics, stage at diagnosis, thickness, histology, anatomic site, and comorbidity index.	Low: Limited Covariants	Special Populations	Survival Disparities	nSES
Particulate Matter and Traffic-related Exposures in Relation to Breast Cancer Survival	DuPré et al	2019	USA	Breast Cancer	Census	participants without a previous report of cancer and with confirmed Stage I–III primary breast cancer diagnosed between 1988 and 2008 who had PM exposure data (NHS n = 6,499; NHSII n = 2,437)	population-based cohort	California SEER	Census tract-level median income	PM was not associated with breast cancer–specific death overall; however, higher PM was associated with all-cause mortality. Higher PM2.5 was associated with higher breast cancer–specific mortality among patients with Stage I breast cancer even after adjustment.	Low: Limited Covariants	Surveillance	Environmental Exposure	Air Pollution Exposure
Particulate Matter Air Pollution and Liver Cancer Survival	Deng et al	2017	CA/USA	Liver Cancer	Census	patients newly diagnosed with primary HCC (ICD-O-3 site code of C22.0 and morphology codes of 8170–81765) between 2000–2009 from the California Cancer Registry (CCR), n=20221	Population-based study	California Cancer Registry	Socioeconomic status was calculated at the census block group level using validated area-level measures based on census 2000 data and American Community Survey 2007–2011 5-year estimates measurements of ambient PM2.5	PM2.5 exposure after diagnosis was statistically significantly associated with HCC survival. After adjustment for potential confounders, the all-cause mortality HR associated with a 1 standard deviation (5.0 µg/m3) increase in PM2.5 was 1.18 (95% CI: 1.16 – 1.20); 1.31 (95% CI:1.26 – 1.35) for local stage, 1.19 (95% CI:1.14 – 1.23) for regional stage, and 1.05 (95% CI:1.01 – 1.10) for distant sta…	Medium: Limited Covariants	Surveillance	Environmental Exposure	Air Pollution Exposure
Air Pollution Affects Lung Cancer Survival	Eckel et al	2016	CA/USA	Lung Cancer	Census block group	patients with newly diagnosed lung cancer during 1988–2009 in California, n=352053	Population-based study	California Cancer Registry	Socioeconomic status, at the patient’s census block group; Education index averages for NO2, PM10, and PM2.5 and average 8-hour daily maximum for O3	Adjusting for histology and other potential confounders, the HR associated with 1 standard deviation increases in NO2, O3, PM10, PM2.5 for patients with localized stage at diagnosis were 1.30 (95% CI: 1.28–1.32), 1.04 (95% CI: 1.02–1.05), 1.26 (95% CI: 1.25–1.28), and 1.38 (95% CI: 1.35–1.41), respectively.	Low: Limited Covariants	Surveillance	Environmental Exposure	Air Pollution Exposure
Association of Living in Urban Food Deserts with Mortality from Breast and Colorectal Cancer	Fong et al	2020	CA/USA	Cancer	Census	data from the 2000–2012 California Cancer Registry was used to identify patients with stage II/III breast or colorectal cancer, n=64987	population-based study	California Cancer Registry	residential census tract to the USDA food desert data	Living in food deserts was significantly associated with diabetes, tobacco use, poor insurance coverage, and low socioeconomic status (p?<?0.05) for both cancers. There was no significant difference in rates of surgery or chemotherapy by food desert residential status for either diagnosis. Multivariable analyses showed that food desert residence was associated with higher mortality.	Low: limited covariants	Surveillance	Survival Disparities	Food Environment
Needs of Low-Income African American Cancer Survivors: Multifaceted and Practical	Mosavel et al	2011		Cancer	Interview	semi-structured interviews conducted with cancer survivors (n?=?12), caregivers (n?=?10), professionals (n?=?10), and surveys from town hall meetings (n?=?80).	qualitative design	NA	Neighbourhood resources and recreational services	NA	Low: Limited Covariants	Surveillance	Primary Care	Neighborhood Access
Factors Associated with Black Cancer Patients' Ability to Obtain Their Opioid Prescriptions at the Pharmacy	Jefferson et al	2019	GA/USA	Cancer	Census	participants self-identified as black were 21 years or older, had cancer diagnoses, and had been prescribed an extended release opioid; n=104	secondary data analysis_Qualitative	recruited from medical oncology, radiation oncology, and palliative care clinics	Neighborhood amenities and neglect: The amenities component derived from questions regarding the presence of parks, recreation centers, libraries, and sidewalks within neighborhoods. The neglect component derived from questions regarding the presence of litter, rundown buildings, vandalism, abandoned buildings, and barred windows. For each census tract in which patients lived, 2009–2013 American …	The main theme identified in analysis of an open-ended question was pharmacies not stocking medication. Neighborhood locations that rated higher on the amenities scale were protective for pharmacies sufficiently stocking opioids.	Medium: Low covariants	Surveillance	Primary Care	Neighborhood Amenities
Residential mobility among adult cancer survivors in the United States	Liu et al	2020	USA	Cancer	Interview	(?18?years, n?=?185,637) from the 2013–2018	cross-sectional study	NHIS	neighborhood tenure/ Perceived neighborhood social cohesion	Among cancer survivors, the odds of neighborhood relocation were negatively associated with increasing age, perceived neighborhood social cohesion, having high school level education, and being married; while positively associated with having family income below the poverty threshold, being uninsured, and living in non-Northeast regions.	Medium: limited covariants, limited generalizability	Surveillance	Relocation & Neighborhood Tenure	Neighborhood Tenure
Effects of health insurance and race on breast carcinoma treatments and outcomes	Roetzheim et al	2000	FL/USA	Breast Cancer	Census	all incident cases of breast carcinoma occurring in Florida in 1994 (n = 11,113)	Population-based study	Florida Cancer Data System (FCDS)	nSES: the median income/education level of either the Census tract (91% of cases) or zip code (9% of cases) of their residence.	Among non-Medicare patients, mortality rates were higher for patients who had Medicaid insurance (RR, 1.58, 95% CI, 1.18-2.11; P = 0.002) and those who lacked health insurance (RR, 1.31; 95% CI, 1.03-1.68; P = 0.03) compared with patients who had commercial FFS insurance.	Low: Limited Covariants, not the main predictor	Surveillance	Primary Care	nSES
Associations of physician supplies with breast cancer stage at diagnosis and survival in Ontario, 1988 to 2006	Gorey et al	2009	Canada	Breast Cancer	Census	women ages ?25 years who were diagnosed in the late 1980s (January 1, 1988 to December 31, 1990) or in the late 1990s (January 1, 1998 to December 31, 2000; International Classification of Diseases, 9th Edition code 174); Respective samples from the 1980s and 1990s samples of 879 and 951 invasive breast cancer cases were followed until January 1, 1996 and January 1, 2006, respectively.	Population-based study	Ontario Cancer Registry (OCR)	nSES: (prevalence of “low?income” households based on census subdivisions in rural areas) to account in part for personal economic status	The risk of living in primary care physician-undersupplied areas increased significantly between 1991 and 2001 (10%–30%), and such physician supply losses were associated with reduced cancer care protection, including less prevalent early diagnoses (odds ratio [OR], 1.60; 95% confidence interval [95% CI], 1.00–2.58) and lower 5-year survival rates (OR, 1.62; 95% CI, 1.03–2.55).	Low: Limited Covariants, not the main predictor	Surveillance	Primary Care	nSES
Care and Survival of Mexican American Women with Node Negative Breast Cancer: Historical Cohort Evidence of Health Insurance and Barrio Advantages	Richter et al	2013	CA/USA	Breast Cancer	Census	Data was obtained for 194 MA and 2,846 NHW women diagnosed with NN breast cancer between 1996 and 2000 and followed until 2011. 151 of the MA women were identified by medical records, the remainder by a validated algorithm. n= 3040	Population-based study	California cancer registry	high povery bneighborhoods Neighborhood Mexican American prevalence (%) Neighborhood poverty prevalence( %) Social capital	The survival advantage of being adequately insured among NHW women was significant, though relatively modest (RR = 1.09) and unaffected by barrio residence. And while there was not a significant protective effect of health insurance among MA non-barrio residents, those who lived in barrios seemed to enjoy a very large survival advantage (RR = 1.67).	Medium: Limited Covariants	Surveillance	Primary Care	nSES
Adherence to adjuvant endocrine therapy: Is it a factor for ethnicdifferences in breast cancer outcomes in New Zealand	Seneviratne et al	2015	New Zealand	Breast Cancer	Area level	women with newly diagnosed hormone receptor positive, non-metastatic, invasive breast cancer who were treated with adjuvant endocrine therapy in the Waikato during 2005-2011. (n = 1149)	Population-based study	Waikato Breast Cancer Registry (WBCR)	NZDep2006uses nine socioeconomic variables measured during the populationcensus in 2006 to allocate small areas of residence in a geographicalmap (mesh-blocks covering a population of approximately 100), adeprivation scale from 1 to 10; decile 1- least deprived, decile 10-most deprived.	M?ori women were significantly more likely to be sub-optimally adherent (<80%) compared with European women (crude rate 37% vs. 28%, p = 0.005, adjusted OR = 1.51, 95% CI 1.04-2.17). Sub-optimal adherence was associated with a significantly higher risk of breast cancer mortality (HR = 1.77, 95% CI 1.05-2.99) and recurrence (HR = 2.14, 95% CI 1.46-3.14).	Low: Limited Covariants, not the main predictor	Surveillance	Primary Care	nSES
Differences in Breast Cancer Survival between Public and Private Care in New Zealand: Which Factors Contribute?	Tin et al	2016	New Zealand	Breast Cancer	Area level	From 2000 onward, the registers capture almost all newly diagnosed breast cancer cases, n=14468	Population-based study	Auckland and Waikato Breast Cancer Registers	neighbourhood deprivation, the domicile codes were also mapped on to the 2006 New Zealand Deprivation Index (NZDep) [27] with decile ten the most deprived and decile one the least.	Patients who received public care had a (statistically) significantly higher risk of mortality from breast cancer (crude HR 1.95; 95% CI: 1.75, 2.17)	Low: Limited Covariants, not the main predictor	Surveillance	Primary Care	nSES
Impacts of Neighborhood Characteristics on Treatment and Outcomes in Women with Ductal Carcinoma In Situ of the Breast	Zhang et al	2018	MO/USA	Breast Cancer	Census	women who were diagnosed with primary DCIS between 1996 and 2011, had no cancer history, and were followed through December 31, 2011 (n = 10,589).	Population-based study	The Missouri Cancer Registry (MCR)	nSES: composite index based on 21 variables from the 2000 U.S. Census data and the 2005–2009 American Community Survey data, as described elsewhere.	There was a significant difference in histologic subtypes across socioeconomic deprivation tertiles (P = 0.01); more women in the most socioeconomically deprived tertile had the comedo (13.7% vs. 11.6) and papillary subtypes (8.7% vs. 6.8%). No difference was found in tumor grade, size, ER status, or year of first DCIS diagnosis across the neighborhood socioeconomic deprivation groups.	Medium: Low covariants	Surveillance	Primary Care	nSES
Oncotype DX recurrence score implications for disparities in chemotherapy and breast cancer mortality in Georgia	Collin et al	2019	GA/USA	Breast Cancer	Census	12,081 women eligible to receive an ODX RS in the Georgia Cancer Registry (GCR). Of the 12,081 women eligible to receive on ODX RS, 1332 NHB (47%) and 4418 NHW (48%) women diagnosed with a first primary breast cancer between 2010 and 2014 in Georgia, received an ODX RS	Population-based study	The Georgia Cancer Registry (GCR)	area-based residential socioeconomic status (SES) index based on the percent of the census tract population below the federal poverty level (0%–<5%, 5%–<10%, 10%–<20%, 20–100%)	NHB women with a low recurrence score had the largest hazard of BC mortality (HR?=?2.47 95% CI 1.22, 4.99) compared to NHW women.	Low: Limited Covariants, not the main predictor	Surveillance	Primary Care	nSES
Medical care in adolescents and young adult cancer survivors: what are the biggest access-related barriers?	Keegan et al	2014	USA	Cancer	Census	5–39 year old residents of the study areas who were newly diagnosed between July 1, 2007 and October 31, 2008 with the following common, but understudied AYA cancers: invasive, first primary non-Hodgkin lymphoma (NHL), Hodgkin lymphoma (HL), germ cell cancer (e.g., testicular or ovarian), acute lymphocytic leukemia (ALL) or sarcoma, specifically Ewing’s sarcoma, osteosarcoma, and rhabdomyosarcoma…	Population-based study	SEER	nSES: education or median family income	NA	Low: Limited Covariants, not the main predictor	Surveillance	Primary Care	nSES
Cardiovascular disease incidence in adolescent and young adult cancer survivors: a retrospective cohort study	Keegan et al	2018	CA/USA	Cancer	Census block group	study population included 79,167 AYA cancer patients after exclusion of those with an unknown/invalid record linkage number (n?=?13,726) and CVD present before or within 2 years of cancer diagnosis (n?=?1325).	Population-based study	SEER	multi-component index of neighborhood SES based on patients’ residential census-block group at diagnosis as calculated by the CCR. The index is derived from the 2000 US Census (for cases diagnosed in 1996–2005) and the 2006–2010 American Community Survey (for cases diagnosed in 2006–2012) on education, occupation, unemployment, household income, poverty, rent, and house values. The index is group…	Sociodemographic differences in CVD incidence persisted in multivariable-adjusted regression models (Table 3). African-Americans (HR?=?1.55, 95% CI?=?1.33–1.81; versus Whites), those with public or no health insurance (HR?=?1.78, 95% CI?=?1.61–1.96; versus private/military) and those who resided in lower SES neighborhoods (HR?=?1.66, 95% CI?=?1.42–1.93; lowest versus highest SES quintile) had a h…	Medium: Limited covariants	Surveillance	Primary Care	nSES
The influence of the Affordable Care Act-Dependent Care Expansion on insurance coverage among young cancer survivors in California: an updated analysis	Abrahão et al	2020	CA/USA	Cancer	Census block group	young adults aged 22–34 years who resided in California when diagnosed with a first primary invasive cancer during March 2005 to December 2014.n=32311	Population-based study	California Cancer Registry (CCR)	The nSES variable is based on patients’ residential census-block group at diagnosis as geocoded by the CCR, and contains data on education, occupation, unemployment, household income, poverty, rent, and property values	the independent influence of race/ethnicity and nSES on insurance coverage among patients aged 22–25 compared to those aged 26–34, we found an increase in private insurance enrollment among non-Hispanic Whites (47.0%, 95% CI 27.2, 66.8; p?<?0.001) and Asians/PIs (46.9%, 95% CI 6.6, 87.1; p?=?0.02) and, to a less extent, in Hispanics (23.5%, 95% CI 4.9, 42.0; p?=?001)	Medium: limited covariants, small sample in some of the groups	Surveillance	Primary Care	nSES
Effects of being uninsured or underinsured and living in extremely poor neighborhoods on colon cancer care and survival in California: historical cohort analysis, 1996—2011	Gorey et al	2012	CA/USA	Colon Cancer	Census	3,291 women and 3,009 men diagnosed with colon cancer between 1996 and 2000 and followed until 2011	Population-based study	California cancer registry	neighborhood poverty measure : high poverty (30% or more poor), middle poverty (5-29%) and low poverty (less than 5% poor)	The effects of all forms of health insurance were stronger for women in low poverty neighborhoods: Medicaid (RR?=?2.90), Medicare (RR?=?2.91) and private (RR?=?2.60). For men, only main effects of poverty and payers were observed, the advantaging effect of private insurance being largest.	Low: Limited covariants	Surveillance	Primary Care	nSES
Multiplicative disadvantage of being an unmarried and inadequately insured woman living in poverty with colon cancer: historical cohort exploration in California	Levitz et al	2015	CA/USA	Colon Cancer	Census	2,319 women diagnosed with stage II to IV colon cancer between 1996 and 2000 and followed until 2014.	Population-based study	California Cancer Registry	Neighborhood SES/poverty socioeconomic status: high poverty neighborhoods where 30% or more of the households were poor, mid-poverty neighborhoods where 5% to 29% were poor or low poverty neighborhoods where the prevalence of poverty was less than 5%	A statistically significant 3-way marital status by health insurance by poverty interaction effect on chemotherapy receipt was observed. Chemotherapy rates did not differ between unmarried (39.0%) and married (39.7%) women who lived in lower poverty neighborhoods and were privately insured. But unmarried women (27.3%) were 26% less likely to receive chemotherapy than were married women (37.1%, RR…	Low: Limited covariants	Surveillance	Primary Care	nSES
Sociodemographic Differences in the Receipt of Colorectal Cancer Surveillance Care Following Treatment With Curative Intent	Lafata et al	2001	MI/USA	Colorectal Cancer	ZIP Code	Two hundred fifty-one patients with colorectal cancer enrolled in a managed care organization at diagnosis (1/1/90-12/31/95) and treated with curative intent.	Population-based study	Tumor Registry	nSES/ median household income	As the median household income of a patient's zip code of residence increased, so too did the likelihood of colon examination and metastatic disease testing receipt (RR = 1.09, P = 0.03 and RR = 1.12, P <0.01, respectively).	Low: Limited covariants	Surveillance	Primary Care	nSES
Clinical and sociodemographic factors associated with colon surveillance among patients with a history of colorectal cancer	Rulyak et al	2004	WA/USA	Colorectal Cancer	Census/ZIP Code	diagnosis of a first adenocarcinoma or adenocarcinoma-variant tumor of the colon or rectum between January 1, 1993 and December 31, 1999, and were members of Group Health Cooperative (GHC); n=1002	population-based cohort	SEER	nSES/ Socioeconomic status was estimated based on median household income in patients’ census tract of residence at the time of cancer diagnosis	Higher socioeconomic status (relative risk = 1.29; 95% CI[1.03, 1.61]) and being married (relative risk = 1.27; 95% CI[1.05, 1.53]) were associated with greater utilization.	Low: Limited covariants	Surveillance	Primary Care	nSES
The Effect of Medicare Health Care Delivery Systems on Survival for Patients with Breast and Colorectal Cancer	Kirsner et al	2006	USA	Colorectal Cancer	Census	women ages 65 years or older for breast cancer, and for all patients with colorectal cancer diagnosed between 1985 and 2001 that were entitled to Medicare part A and part B (Medicare HMO) at the time of diagnosis, and who were matched to the Medicare enrollment files.	Population-based study	SEER	SES/ census tract median income and educational level	After initial adjustment for stage at diagnosis, patients with breast cancer enrolled in a HMO had a 14% significantly better survival than FFS patients (hazard ratio, 0.86; 95% confidence interval, 0.83-0.88), and patients with colorectal cancer enrolled in a HMO a 9% significantly better survival than FFS patients (hazard ratio, 0.91; 0.89-0.93). After further adjustment for potential confoundi…	Low: Limited covariants	Surveillance	Primary Care	nSES
Population-Based Longitudinal Study of Follow-Up Care for Patients With Colorectal Cancer in Nova Scotia	Urquhart et al	2012	Canada	Colorectal Cancer	postal codes/ dissemination area	patients who received a CRC diagnosis in Nova Scotia between January 1, 2001, and December 31, 2005; n=731	Population-based study	Nova Scotia Cancer Registry	Social deprivation index, quintiles	Guideline adherence for colonoscopies was 52.4%, whereas guideline adherence for physician visits decreased from 41.9% to 25.4%.	Low: Limited covariants, not the main predictor,	Surveillance	Primary Care	nSES
Factors Affecting Adherence in a Pragmatic Trial of Annual Fecal Immunochemical Testing for Colorectal Cancer	Nielson et al	2019	USA	Colorectal Cancer	Census	50–74 years old during the year following clinic randomization (to ensure age eligibility for ??1 year), attended a clinic visit in the previous year, and were due for colorectal cancer screening. n=5195	Observational study	The Strategies and Opportunities to Stop Colon Cancer in Priority Populations (STOP CRC) study	Neighborhood-level variables were from census tract data, except for emergency department visits per 1000 enrollees, which was a county-level variable from the Centers for Medicare & Medicaid Services. Tract-level variables included the Gini coefficient (as a measure of income inequality), median household income, percent of households with FPL <?100%, percent unemployment, percent with a bachelo…	The only neighborhood factor associated with lower FIT return rate was patient’s larger residential city size.	Low: Limited covariants, not the main predictor, low generalizability	Surveillance	Primary Care	nSES
Neighborhood Characteristics and Colorectal Cancer Survivors' Quality of Care	Boehmer et al	2019	California /USA	Colorectal Cancer	Census	from the California state cancer registry and had a diagnosis of colon or rectal adenocarcinoma in years 2012–2015; stage I, II, or III at diagnosis; and age 21 and older at diagnosis. n=2363	Population-based study	California state cancer registry	nSES: the percent of the population below the poverty level. social and economic polarization, summarized as an index of concentration at the extremes (ICE) for income and race/ethnicity.	NA	Low: Limited covariants, not the main predictor,	Surveillance	Primary Care	nSES
Treatment choices and outcomes of non-metastatic hepatocellular carcinoma patients in relationship to neighborhood socioeconomic status: a population-based study	Abdel-Rahman et al	2020	USA	Liver Cancer	Census	(1) patients were included in the SEER census tract-level database; (2) confirmed histological or radiographic diagnosis of HCC; (3) complete information about socioeconomic group (group 1/2/3); (4) local or regional SEER summary stage; (5) primary treatment with a local treatment modality (including ablation, surgical resection or transplant); (6) diagnosis year between 2000 and 2015. n=14333	population-based cohort	SEER	nSES: composite score are employment status, working-class status, percent of the population below 150% of the poverty line and level of education. Other factors included in the determination of this SES score include median value of houses and median income of households. The product of this composite score included three groups (tertiles) where group-1 represents the lowest SES and group-3 repr…	lower socioeconomic status was associated with worse liver cancer-specific survival (adjusted hazard ratio for group-1 versus group-3: 6.448; 95% CI 5.696–7.298; P?<?0.01).	Medium: Limited covariants	Surveillance	Primary Care	nSES
Socioeconomic disparity trends in diagnostic imaging, treatments, and survival for non?small cell lung cancer 2007?2016	Shah et al	2020	Canada	Lung Cancer	Postal code	age > 18 years NSCLC cancer cases in Ontario between 1 January 2007 and 31 December 2016; n=50542	population?based retrospective cohort study	Ontario Cancer Registry (OCR)	Median neighborhood household income Median neighborhood household income, indicated by patients’ postal codes, was used to determine area?level SES. Patients’ postal codes were linked to data from the Canadian censuses. Income was categorized into five quintiles corresponding to neighborhood income status. Income quintile five represents the wealthiest 20% of neighborhoods, and income quintile o…	Higher SES patients (Q5 vs. Q1) showed improved 5?year OS (hazard ratio, 0.89; 95% confidence interval [CI], 0.87?0.92; P < .0001) and underwent greater magnetic resonance imaging head (stages IA?IV; odds ratio [OR], 1.24; 95% CI, 1.16?1.32; P < .0001), lung resection (IA?IIIA; OR, 1.58; 95% CI, 1.43?1.74; P < .0001), platinum?based vinorelbine adjuvant chemotherapy (IB?IIIA; OR, 1.63; 95% CI, 1.…	Medium: Limited covariants	Surveillance	Primary Care	nSES
Disparities in Ovarian Cancer Care Quality and Survival According to Race and Socioeconomic Status	Bristow et al	2013	USA	Ovarian cancer	ZIP Code	A total of 47 160 patients (white = 43 995; black = 3165)	Population-based study	National Cancer Data Base (NCDB)	Zipcode of residence was matched against year 2000 US Census data and US Department of Agriculture data to estimate median household income, the percentage of residents with a college degree, and the continuum of rural/urban residence.	After controlling for disease and treatment-related variables, independent racial and SES predictors of survival were black race (HR = 1.29, 95% CI = 1.22 to 1.36), Medicaid payer status (HR = 1.29, 95% CI = 1.20 to 1.38), not insured payer status (HR = 1.32, 95% CI = 1.20 to 1.44), and median household income less than $35 000 (HR = 1.06, 95% CI = 1.02 to 1.11).	Low: limited covariants	Surveillance	Primary Care	nSES
High-volume ovarian cancer care: Survival impact and disparities in access for advanced-stage disease	Bristow et al	2014	CA/USA	Ovarian cancer	Census block group	age 18 years or older at the time of diagnosis of a first or only invasive epithelial ovarian cancer. , n=11865	retrospective population-based study	California Cancer Registry (CCR)	Socioeconomic Status (SES) was classified according to increasing quintile of Yost score: lowest (SES-1), low-middle (SES-2), middle (SES-3), high-middle (SES-4) and highest (SES-5) . The Yost score is an index of SES level based on a principal components analysis of census variables at the Census block-level and includes education, household income, proportion below 200% poverty level, house val…	Both race and socio-demographic characteristics were independently associated with an increased likelihood of being cared for by the LVH/LVP combination and included: Hispanic race (OR = 1.72, 95%CI = 1.22–2.42), Asian/Pacific Islander race (OR = 1.57, 95%CI = 1.07–2.32), Medicaid insurance (OR = 2.51, 95%CI = 1.46–4.30), and low socioeconomic status (OR = 2.84, 95%CI = 1.90–4.23).	Medium: limited covariants	Surveillance	Primary Care	nSES
Ovarian cancer in the United States: Contemporary patterns of care associated with improved survival	Cliby et al	2015	USA	Ovarian cancer	ZIP Code	Invasive epithelial OC diagnosed between January 1, 1998 and December 31, 2008; n=96802	retrospective cohort study	The National Cancer Database (NCDB)	Zip code of residence was matched against year 2000 US census and Department of Agriculture data to estimate median household income, percentage of residents with college degrees, and continuum of rural/urban residence.	NA	Low: limited covariants, not the main predictor	Surveillance	Primary Care	nSES
Beyond the dollar: Influence of sociodemographic marginalization on surgical resection, adjuvant therapy, and survival in patients with pancreatic cancer	Kagedan et al	2016	Canada	Pancreatic Cancer	Census	Patients diagnosed with pancreatic cancer in Ontario between January 2005 and January 2010; n= 6296	observational cohort study design	Ontario Cancer Registry (OCR)	Census data obtained from each patient's postal code were used as a proxy for that patient's median income, residential instability, material deprivation, ethnic concentration, and dependency (percentage aged <15 years, aged >65 years, and unemployed).	Increasing levels of residential instability (odds ratio [OR], 0.86; 95% confidence interval [95% CI], 0.80-0.94) and material deprivation (OR, 0.86; 95% CI, 0.79-0.94) predicted a decreased likelihood of undergoing surgical resection	Low: limited covariants	Surveillance	Primary Care	nSES
Adjuvant therapy rates and overall survival in patients with localized pancreatic cancer from high Area Deprivation Index neighborhoods	Mora et al	2020	WI/USA	Pancreatic Cancer	ZIP code	all patients with resectable and borderline resectable PC who completed neoadjuvant therapy and surgery from January 1, 2009 to July 31, 2019; n=224	Population-based study	Medical College of Wisconsin LaBahn Pancreatic Cancer Program	ADI: 17 variables related to education, employment, housing, and income from census block groups and reflects the average socioeconomic characteristics of a population within a given neighborhood.	Patients with high ADI had 55% (95%CI 0.23–0.86; p = 0.02) decreased odds of receiving adjuvant therapy, independent of other factors.	Medium: limited covariants	Surveillance	Primary Care	nSES
The implications of neighborhood socioeconomic status on surgical management and mortality in malignant phyllodes patients in the Surveillance, Epidemiology, and End Results program	Obeng-Gyasi et al	2020	USA	Malignant Phyllodes	Census	malignant phyllodes tumor patients diagnosed between 2000 and 2016, n=651	Population-based study	SEER	Using the National Cancer Institute census tract-level index for neighborhood socioeconomic status the data were stratified into low neighborhood socioeconomic status, middle neighborhood socioeconomic status, and high neighborhood socioeconomic status. The NCI census tract-level index is a time-dependent composite score comprised of median household income, median house value, median rent, perce…	There was no association between neighborhood socioeconomic status and disease specific mortality (low neighborhood socioeconomic status-ref, middle neighborhood socioeconomic status hazard ratio 0.87 (95% confidence interval, 0.71–1.78; P = .71), high hazard ratio 0.91 (95% confidence interval, 0.44–1.90, P = .81).	Medium: limited covariants	Surveillance	Survival Disparities	nSES
Racial differences in presentation, referral and treatment patterns and survival in adult patients with acute myeloid leukemia: A single-institution experience	Bierenbaum et al	2012	MD/USA	Acute Myeloid Leukemia	ZIP Code	a diagnosis of AML evaluated at UMGCC from January 1, 2000 through December 31, 2009, n= 548	retrospective study	University of Maryland Greenebaum Cancer Center	nSES: median household income census data based on the patient's zip code.	Estimated median income was significantly lower in black than whites at $42,667/year for blacks and $53,534/year for whites (p < 0.001).	Low: limited covariants	Surveillance	Survival Disparities	nSES
Predictors of early death and survival among children, adolescents and young adults with acute myeloid leukaemia in California, 1988–2011: a population?based study	Abrahão et al	2016	CA/USA	Acute Myeloid Leukemia	Census block group	patients aged 0–39 years who were diagnosed with de novo AML between 1 January 1988 and 31 December 2011, n= 3935	Population-based study	California Cancer Registry (CCR)	Neighbourhood SES was divided into quintiles by using a previous developed index (Yost et al, 2001), which is based on block?level census data, and is considered an adequate surrogate to SES at the individual level.	Patients living in the lowest SES neighbourhoods had a significantly greater risk of early death than patients living in the highest SES neighbourhoods (OR = 1·57, 95% CI 1·05–2·34).	Medium: limited covariants	Surveillance	Survival Disparities	nSES
Early mortality and complications in hospitalized adult Californians with acute myeloid leukaemia	Ho et al	2017	CA/USA	Acute Myeloid Leukemia	Census??	>15 years of age) diagnosed with a first primary AML and treated at a hospital in California from 1999–2012, n= 6359	Population-based study	California Cancer Registry	neighbourhood socioeconomic status (SES) from CCR	Higher 60-day mortality was also associated with single marital status, low neighbourhood SES, and lack of health insurance.	Low: limited covariants	Surveillance	Survival Disparities	nSES
Decreased early mortality associated with the treatment of acute myeloid leukemia at National Cancer Institute?designated cancer centers in California	Ho et al	2018	CA/USA	Acute Myeloid Leukemia	Census??	adult (aged ?18 years) patients with AML who received inpatient treatment within 30 days of diagnosis. , 199-2014, n= 7007	Population-based study	California Cancer Registry (CCR)	nSES	Patients who were Hispanic (OR, 0.79; 95% CI, 0.68-0.92) or African American (OR, 0.66; 95% CI, 0.50-0.87), lived in low SES neighborhoods (OR, 0.84; 95% CI, 0.75-0.95), and had >3 comorbidities (OR, 0.67; 95% CI, 0.57-0.78) were less likely to receive treatment at an NCI-CC.	Low: limited covariants	Surveillance	Survival Disparities	nSES
Impact of Treatment and Insurance on Socioeconomic Disparities in Survival after Adolescent and Young Adult Hodgkin Lymphoma: A Population-Based Study	Keegan et al	2016	CA/USA	Adult Hodgkin Lymphoma	Census block group	resided in California when newly diagnosed at ages 15 through 39 years with classical HL, n= 9353	Population-based study	California Cancer Registry (CCR)	nSES : education, occupation, unemployment, household income, poverty, rent, and house values. The indices are grouped into quintiles, based on the distribution of SES across all census block groups in California, and, as done previoulsy (, into one of two categories for models stratified by stage at diagnosis: lower SES (quintiles 1, 2 and 3) and higher SES (quintiles 4 and 5). Each cancer case …	the association between lower neighborhood SES and HL-specific survival only was apparent among AYAs diagnosed with early-stage disease (HR: 2.06; 95% CI: 1.59, 2.68).	Medium: limited covariants	Surveillance	Survival Disparities	nSES
Bladder cancer: worse survival in women from deprived areas	Moran et al	2004	England	Bladder Cancer	Area level	diagnosed with a muscle-invasive bladder carcinoma in 1998, were residents of Greater Manchester or Lancashire (GML) and had no previous history of bladder cancer., n= 1190	case-note review	North Western Cancer Registry	Material deprivation was measured using the Townsend score of the enumeration district (ED) in which the patient lived, determined from Registry postcode details. Scores were classified into five groups based on quintiles for England.	here was no difference in the age distribution of women from the two deprivation categories. Neither survival nor stage varied by deprivation for men	Medium: limited covariants	Surveillance	Survival Disparities	nSES
Socio-economic deprivation and survival in bladder cancer	BEGUM et al	2004	UK	Bladder Cancer	census enumeration district (ED	1537 newly diagnosed cases of urothelial cancer presenting in the West Midlands between January 1991 and June 1992.	Population-based study		deprivation group / census	Bladder cancer-specific mortality showed no significant difference between socio-economic groups (P?=?0.30).	Medium: limited covariants	Surveillance	Survival Disparities	nSES
Brain cancer survival in Canada 1996–2008: effects of sociodemographic characteristics	Walker et al	2019	Canada	Brain Cancer	Census	adults diagnosed with a first-ever primary malignant brain tumour between 1 June 1996 and 31 December 2008, n= 25700	Population-based study	Canadian Cancer Registry	the average neighbourhood income is divided into quintiles based on the income distribution within each census metropolitan area or census agglomeration. Because of similarities in trends between income quintiles, only 3 categories were used: “lowest income” included income quintile 1, “middle income” included income quintiles 2 and 3, and “highest income” included income quintiles 4 and 5	Small effects of low compared with high income were seen for patients with glioblastoma (first 1.5 years after diagnosis hr: 1.15; 95% ci: 1.08 to 1.22) and diffuse astrocytoma (first 6 months after diagnosis hr: 1.17; 95% ci: 1.00 to 1.36).	Low: limited covariants	Surveillance	Survival Disparities	nSES
Prognostic factors in women with breast cancer: distribution by socioeconomic status and effect on differences in survival	Thomson et al	2001	Scotland	Breast Cancer	ZIP Code	Women were included if they had no previous history of malignancy, were resident in Scotland, aged under 85 years, registered as having invasive breast cancer (ICD-9 174) and diagnosed between 1978 and 1987, n= 21751	Population-based study	Scottish Cancer Registry	Deprivation groups were defined using the Carstairs Index, an area based score derived from 1981 census data, based on the postcode of residence at diagnosis.	Women aged under 65 with nonmetastatic disease were more likely to have breast conservation than a mastectomy if they were aZuent (45%) than deprived (32%); the aZuent were more likely to receive endocrine therapy (65%) than the deprived (50%). However, these factors accounted for about 20% of the observed diVerence in survival between women resident in aZuent and deprived areas.	Medium: limited covariants	Surveillance	Survival Disparities	nSES
Racial/ethnic variation in clinical presentation, treatment, and survival among breast cancer patients under age 35	Shavers et al	2002	USA	Breast Cancer	Census	under age 35 years and were newly diagnosed with primary breast cancer from 1990 through 1998 , n=3978	Population-based study	SEER	Ecologic socioeconomic data were obtained from the 1990 United States Census of the population. These included educational data measured as the percent of residents age 25 or older with less than a high school education and median household income of the census tract in which each patient resided.	After also adjusting the analysis for age, education, and income, African-American women continued to have a significantly elevated risk of death from breast cancer (HR, 1.3; 95%CI, 1.03–1.6).	Low: limited covariants	Surveillance	Survival Disparities	nSES
Survival of breast cancer patients in Connecticut in relation to socioeconomic and health care access indicators	Polednak et al	2002	CT/USA	Breast Cancer	Census	17,462 patients diagnosed in 1988–1995 with invasive breast cancer	Population-based study	Connecticut Tumor Registry (CTR)	nSES the proportion of persons with income below the federal poverty threshold (1990 census) of the census tract of residence at the time of diagnosis was used as an ecologic indicator of each patient’s SES	The health care access indicator was not associated with risk of death when other patient characteristics (including the SES variable and stage at diagnosis) were taken into account.	Low: limited covariants	Surveillance	Survival Disparities	nSES
Socioeconomic effects on breast cancer survival: proportion attributable to stage and morphology.	Kaffashian et al	2003	England	Breast Cancer	ZIP Code	10?865 breast cancer cases were included in our study drawn from the Eastern Anglian Cancer Registry, and diagnosed between 1982 and 1993 in four hospitals of the East Anglia region: Addenbrooke's Hospital, Cambridge; the Norfolk and Norwich Hospital, Norwich; the Ipswich Hospital, Ipswich and the West Suffolk Hospital, Bury St Edmunds.	Population-based study	Eastern Anglian Cancer Registry	SES & Carstairs index Socioeconomic status was represented in terms of census area of residence and occupation. Social class was initially represented in terms of five categories, I, II, IIIN, IIIM, IV and V. We therefore collapsed the five categories into two, with the first level representing categories I, II and IIIN, and the second level representing the categories IIIM, IV and V. This essent…	Stage of disease accounted for 28% of the effect of social class on survival but for none of the effect of deprivation category.	Medium: limited covariants	Surveillance	Survival Disparities	nSES
Socioeconomic status and breast carcinoma survival in four racial/ethnic groups	O'Malley et al	2003	CA/USA	Breast Cancer	Census block group	women diagnosed in between 1988 and 1992 to enable linkage with the 1990 Census and to allow a sufficient follow-up period., n= 13634	Population-based study	SEER	nSES Using the race?specific measures for each block group,aurthors created dichotomous variables for low/not low education (with a cutpoint of 25% of residents older than age 25 not receiving a high school diploma as low education), low/not low income (cutpoint of 20% of residents living below the poverty line as low income), and “blue collar” if 66% or more of the residents were employed in blu…	Residing in a blue-collar neighborhood was independently associated with a 1.16 increase in risk of death.	Medium: limited covariants	Surveillance	Survival Disparities	nSES
Survival from breast cancer among South Asian and non-South Asian women resident in South East England	dos Santos et al	2003	England	Breast Cancer	Area level	primary breast cancer cases incident from 1986 to 1993, n= 59816	Population-based study	The Thames Cancer Registry	Carstairs index, an area-based measure of socioeconomic deprivation	NA	Low: limited covariants , not the main predictor	Surveillance	Survival Disparities	nSES
Breast cancer outcomes in South Asian population of West Yorkshire	Velikova et al	2004	UK	Breast Cancer	ward level	16?879 women with breast cancer diagnosed between 1986 and 1994	Population-based study	Yorkshire Cancer Registry	Socio-economic status was characterised using the ward level Carstairs Index scores.).	In a model including all possible explanatory variables, only controlling for age changed the estimates, thus suggesting that the small difference in survival of South Asian patients can be explained by their younger age and not by any of the other variables (socio-economic deprivation, tumour stage or treatment)	Low: limited covariants, not the main predictor	Surveillance	Survival Disparities	nSES
Comorbidity and Survival Disparities Among Black and White Patients With Breast Cancer	Tammemagi et al	2005	MI/USA	Breast Cancer	Census block group	A cohort of incident cases of breast cancer (N = 924, 1985-1990 inclusive)	Population-based study	Henry Ford Health System Tumor Registry	SES Socioeconomic status was estimated by area-based socioeconomic measures: median household income, proportion living below poverty level, and proportion not completing high school.	Adjusted for marital status, SES (block group poverty level), and tumor stage, comorbidity remained predictive of nonreceipt of surgery (OR, 0.71; 95% CI, 0.54-0.91).	Low: limited covariants, not the main predictor	Surveillance	Survival Disparities	nSES
Race is a Fundamental Prognostic Indicator for 2325 Northeastern Ohio Women with Infiltrating Breast Cancer	Crowe et al	2005	OH/USA	Breast Cancer	Census	n=2325	Population-based study	breast center patient registry	Each patient's SES was based on the median income for her zip code as assigned in the 2000 Census Tract report for northeastern Ohio.	Univariable prognostic factors for less favorable DFS were black race, age at diagnosis, TNM stage, low SES, and negative hormone receptor status. After adjusting for age at diagnosis, TNM stage, hormone receptor status, and SES, the OS among black patients, compared to white patients, continued to be less favorable.	Low: limited covariants, not the main predictor	Surveillance	Survival Disparities	nSES
Racial segregation and disparities in breast cancer care and mortality	Haas et al	2008	USA	Breast Cancer	Census	Women age 66 to 85 years, whose race/ethnicity was reported as white, black or Hispanic and who were diagnosed with American Joint Committee on Cancer (AJCC) Stage I, II, or IIIA breast cancer as a single primary from 1992 to December 2002 were included in this analysis (n = 70,541).	Population-based study	SEER	isolation index: the probability that a member of one racial/ethnic group is likely to be in contact with members of this same group (as opposed to whites), compared with residential neighbors in the same census tract calculated using the population within 1990 census tracts and counties.	While Blacks experienced greater breast cancer mortality than whites, black segregation did not substantially mediate the black-white disparity in survival, and was not significantly associated with mortality (hazard ratio 1.03; CI 0.87– 1.21).	Mediuim: limited covariants,	Surveillance	Survival Disparities	nSES
Neighborhood change and distant metastasis at diagnosis of breast cancer	Brookfield et al	2009	USA	Breast Cancer	Census	21,516 breast cancer cases diagnosed between 1994 and 2000 among women residing in Cook County, IL.	Population-based study	SEER	nSES, poverty level 15 tract- level census variables. Principal component analysis revealed that only 3 loaded strongly on a single factor. Consequently, they assessed neighborhood change using a composite score of percent change between 1990 and 2000 in owner-occupied housing value, percent of the civilian labor force in professional and managerial occupations, and percent of adults with a colle…	Upward change OR: 1.09 (1.01, 1.18)	Mediuim: limited covariants,	Surveillance	Survival Disparities	nSES
Race/Ethnicity Has No Effect on Outcome for Breast Cancer Patients Treated at an Academic Center with a Public Hospital	Chu et al	2009	USA	Breast Cancer	ZIP Code	n=786	Population-based study	breast cancer database created in 1998	ZIP code–based income tract income as median annual income per ZIP code stratified into quintiles based on $10,000 increments. If the percentage of patients fell within 1% of either stratification group, the average of both groups was used to estimate the median annual income.	NA	Low: limited covariants, not the main predictor	Surveillance	Survival Disparities	nSES
Disparities in Breast Cancer Survival Among AsianWomen by Ethnicity and Immigrant Status: APopulation-Based Study	Gomez et al	2010	CA/USA	Breast Cancer	census block group	site codes 500–509, excluding morphology codes 9590–9989) between January 1, 1988, and December 31, 2005,, n= 20747	Population-Based Study	California Cancer Registry	SES: Authors classified neighborhood SESinto quintiles by the distribution of the compositeSES index across the state of California and then into 2 categories because of small sample sizesin the quintiles: lower SES (quintiles 1, 2, and 3)and higher SES (quintiles 4 and 5) Residence in neighborhood ethnic enclave.	mortality was 50% higher among Japanese living in lower-SES than in higher-SES neighborhoods.	Mediuim: limited covariants,	Surveillance	Survival Disparities	nSES
Method of Detection and Breast Cancer Survival Disparities in Hispanic Women	Hill et al	2010	USA	Breast Cancer	Census	White women diagnosed with invasive breast cancer from 1995 through 2004 were identified from NM Surveillance Epidemiology End Results (SEER) files (n=5067)	Population-Based Study	SEER	census tract income (proportion living below the poverty level), education (proportion with less than a high school education), and rural residence (proportion of census tract considered rural), calculated with ethnicity-specific U.S. Census information (included as continuous variables to allow adequate cell sizes).	NA	Low: limited covariants, not the main predictor	Surveillance	Survival Disparities	nSES
The influence of nativity and neighborhoods on breast cancer stage at diagnosis and survival among California Hispanic women.	Keegan et al	2010	CA/USA	Breast Cancer	Census block group	37,695 Hispanic women diagnosed from 1988 to 2005 with invasive breast cancer	Population-Based Study	California Cancer Registry	nSES: seven Census block group indicator variables (education index, median household income, percent living 200% below poverty level, percent blue-collar workers, percent older than 16 in workforce without a job, median rent, and median house value) . This composite index explained 60% of the variability in the data. Neighborhood Hispanic enclave index that was derived, using PCA , from the foll…	Living in low SES and high enclave neighborhoods was associated with advanced stage of diagnosis, while living in a lower SES neighborhood, but not Hispanic enclave, was associated with worse survival.	Mediuim: limited covariants,	Surveillance	Survival Disparities	nSES
Differences in treatment and survival among African-American and Caucasian women with early stage operable breast cancer	Sail et al	2011	USA	Breast Cancer	Census	diagnosis of stage I or II breast cancer from January 1, 1996, through December 31, 2001, n=472	Population-Based Study	Henry Ford Health System (HFHS)	Socioeconomic status (SES) as measured by quartiles of poverty which was defined as the percentage of individuals below the federal poverty line in the level of census tract.	NA	Low: limited covariants, not the main predictor	Surveillance	Survival Disparities	nSES
Investigating reasons for ethnic inequalities in breast cancer survival in New Zealand	McKenzie et al	2011	New Zealand	Breast Cancer	Area level	women with a primary breast cancer diagnosed between April 2005 and April 2006, n= 2968	Population-Based Study	New Zealand Cancer Registry (NZCR)	The New Zealand Deprivation Index 2006 (NZDep06) was used as a measure of socio-economic position based on place of residence at the time of cancer registration. The index uses nine variables (benefit income, employment, household income, communication, transport, support, qualifications, living space, and home ownership) from the 2006 census to place small areas (mesh-blocks) on a deprivation sc…	Using non-M?ori/non-Pacific as the reference group, the age-adjusted hazard ratio (HR) dropped for M?ori from 1.76 (CI 1.22 to 2.48) to 1.43 (CI 0.97 to 2.10) when further adjusted by deprivation.	Mediuim: limited covariants,	Surveillance	Survival Disparities	nSES
Socioeconomic status and survival after an invasive breast cancer diagnosis	Sprague et al	2011	USA	Breast Cancer	Census	women aged 20–69 years diagnosed with breast cancer in Wisconsin during 1995–2003 (N=5,820)	Population-Based Study	University of Wisconsin	Community?level socioeconomic data were collected for census tracts from the Year 2000 United States Census.The residential locations of all women were geocoded to census tracts based on home address and zip code using previously described methods.Then, each woman was assigned census?tract level data from the 2000 US Census for the percentage of families in poverty and the percentage of the popul…	low community-level education was associated with increased breast cancer mortality even after adjustment for individual-level SES (HR=1.56; 95% CI: 1.05, 2.31 for ?20% vs. <10% of adults without a high school degree).	Low: limited covariants,	Surveillance	Survival Disparities	nSES
Spatial association of racial/ethnic disparities between late-stage diagnosis and mortality for female breast cancer: where to intervene?	Tian et al	2011	TX/USA	Breast Cancer	Census	breast cancer incidence and mortality cases from 1995 to 2005, n= 44515	Population-Based Study	Texas Cancer Registry	the percentage of population under the poverty level in each census tract was used as a surrogate of SES, as poverty level is significantly correlated with other measures including median income, education level and unemployment rate	census tracts with low and middle SES were more likely to show significant racial disparities of breast cancer late-stage diagnosis and mortality rates.	Low: limited covariants,	Surveillance	Survival Disparities	nSES
Multilevel determinants of breast cancer survival: association with geographic remoteness and area-level socioeconomic disadvantage	Dasgupta et al	2012	Australia	Breast Cancer	Area level	women aged 30–79 years diagnosed with invasive BC (ICD-10: C50) in Queensland between January 1, 1997 and December 31, 2006 (inclusive) (n = 19,544)	Population-Based Study	Queensland Cancer Registry (QCR)	Index of relative socioeconomic disadvantage (IRSD), which is an area-based measure of SES and considers factors such as the percentage of residents in each SLA on a low income, in unskilled occupations, and unemployed (among others). The IRSD score was assigned according to the census closest to the diagnosis date and then collapsed into five quintiles of increasing advantage (quintile 1 most di…	Independent of individual-level factors, area-level disadvantage was associated with breast cancer survival (P = 0.032). Compared to women in the least disadvantaged quintile (quintile 5), women diagnosed while resident in one of the remaining four quintiles had significantly worse survival (OR 1.23, 1.27, 1.30, 1.37 for quintiles 4, 3, 2, and 1, respectively).	Mediuim: limited covariants,	Surveillance	Survival Disparities	nSES
A Population-Based Observational Study of First-Course Treatment and Survival for Adolescent and Young Adult Females with Breast Cancer	Derouen et al	2013	CA/USA	Breast Cancer	census block groups	19,906 eligible AYA breast cancers diagnosed in California during 1992–2009	Population-Based Observational Study	California Cancer Registry	nSES: education, occupation, unemployment, household income, and poverty Each cancer case was assigned to a census block group based on home address at diagnosis. Neighborhood socioeconomic status (SES) was measured using a previously described index that incorporates 1990 or 2000 census data on education, occupation, unemployment, household income, and poverty. This index was in turn classified …	Relative to the highest neighborhood SES quintile, the lower four neighborhood SES quintiles were associated with an increased risk of death.	Mediuim: limited covariants,	Surveillance	Survival Disparities	nSES
Delay in Surgical Treatment and Survival After Breast Cancer Diagnosis in Young Women by Race/Ethnicity	Smith et al	2013	CA/USA	Breast Cancer	census block group	8860 AYA breast cancer cases diagnosed from 1997 to 2006	retrospective case-only study	California Cancer Registry database	The variable was created from a principle component analysis of census block group–level data, including median educational attainment, median household income, proportion below 200% of the federal poverty level, median house value, median rent, percentage employed, and proportion of the population with blue-collar employment.Each patient was assigned an SES quintile based on the SES distribution…	Patients with low SES (first quintile and second-fourth quintiles) had shorter survival (HR, 1.66; 95% CI, 1.25-2.20 and HR, 1.31; 95% CI, 1.05-1.64, respectively) compared with those with high SES (P < .001).	Mediuim: limited covariants,	Surveillance	Survival Disparities	nSES
Disparities in survival after female breast cancer diagnosis: a population-based study	Tannenbaum et al	2013	FL/USA	Breast Cancer	Census	female cancer patients diagnosed with breast cancer in the state of Florida during 1996–2007 (n = 179,072)	population-based study	Florida Cancer Data System (FCDS)	SES: percentage of households in the neighborhood living below the federal poverty line. Each tract was categorized as: lowest (?20 %), middle-low (?10 and <20 %), middle-high (?5 and <10 %), and highest (<5 %) SES based on percentage of the neighborhood living in poverty. Individuals living in each tract were assigned that tract’s SES level.	For SES, there was an incremental improvement in survival for each higher SES category in all analyses (p < 0.001).	Low: Limited covariants	Surveillance	Survival Disparities	nSES
Impact of breast cancer subtypes on 3-year survival among adolescent and young adult women	Keegan et al	2013	CA/USA	Breast Cancer	Census block group	5,331 AYA breast cancers diagnosed between 2005 and 2009	Population-Based Study	California Cancer Registry (CCR)	SES/ Census block group on education, occupation, unemployment, household income, and poverty	AYA women who resided in lower socioeconomic status neighborhoods, had public health insurance, and were of Black, compared with White, race/ethnicity experienced worse survival.	Mediuim: limited covariants,	Surveillance	Survival Disparities	nSES
Mediation of the effects of living in extremely poor neighborhoods by health insurance: breast cancer care and survival in California, 1996 to 2011	Gorey et al	2013	CA/USA	Breast Cancer	Census	6,300 women with breast cancer diagnosed between 1996 and 2000 and followed until 2011 on stage at diagnosis, surgeries, adjuvant treatments and survival	population-based study	California cancer registry (CCR)	categorize neighborhoods: high poverty (30% or more poor), middle poverty (5%-29% poor) and low poverty (less than 5% poor).	Women in high poverty neighborhoods were only about half as likely to receive hormone therapy as were their counterparts in low poverty neighborhoods (36.4% vs 69.2%, RR = 0.53, 95% CI 0.33, 0.84).	Low: Limited covariants	Surveillance	Survival Disparities	nSES
Obesity and Mortality After Breast Cancer by Race/Ethnicity: The California Breast Cancer Survivorship Consortium	Kwan et al	2013	CA/USA	Breast Cancer	Census block group	12,210 women diagnosed with primary invasive breast cancer between 1993 and 2007	Population-Based Study	California Breast Cancer Survivorship Consortium	nSES Information on marital status and a composite measurement of neighborhood socioeconomic status based on the distribution of census block groups within California was obtained from the CCR by using 2000 US Census data.	underweight women were more likely to be younger at diagnosis, nonsmokers, college educated, and foreign born and not to have a comorbidity and to live in a higher socioeconomic status neighborhood at diagnosis.	Low: Limited covariants, not main predictor	Surveillance	Survival Disparities	nSES
The California Breast Cancer Survivorship Consortium (CBCSC): prognostic factors associated with racial/ethnic differences in breast cancer survival	Wu et al	2013	CA/USA	Breast Cancer	Census block group	breast cancer etiology and/or prognosis that were initiated in the 1990s and early 2000s. , n=12787	Population-Based Study	California Breast Cancer Survivorship Consortium	nSES Neighborhood SES at the block group level was assigned to cases with at least a zip code+4 digit postal extension, using a previously developed index that incorporates US census data on education, occupation, unemployment, household income, poverty, rent, and house values. Cases diagnosed prior to 1996 were assigned to the SES measure developed with the 1990 census data, and those diagnosed …	NA	Low: Limited covariants, not main predictor	Surveillance	Survival Disparities	nSES
Heterogeneity of breast cancer subtypes and survival among Hispanic women with invasive breast cancer in California	Banegas et al	2014	CA/USA	Breast Cancer	Census block group	Hispanic female California residents aged 25 years and older, diagnosed with a first primary invasive breast cancer between 2005–2010. n= 16380	population-based study	California Cancer Registry	nSES Participants with incomplete residential address information (7.3%) were assigned an SES value based on their county of residence. Neighborhood SES was determined based on an index that incorporates 2000 Census (for cases diagnosed in 2005) and 2006–2010 American Community Survey data (for cases diagnosed after 2005) on education, occupation, unemployment, household income, poverty, rent, an…	Breast cancer-specific mortality increased with decreasing SES, relative to the highest SES quintile, from HR=1.38 for quintile 4 to HR=1.76 for quintile 1 (lowest SES level).	Medium: limited covariants	Surveillance	Survival Disparities	nSES
Impact of Neighborhood and Individual Socioeconomic Status on Survival after Breast Cancer Varies by Race/Ethnicity: The Neighborhood and Breast Cancer Study	Shariff-Marco et al	2014	CA/USA	Breast Cancer	census block group	women aged 35–79 years and residing in Alameda, Contra Costa, San Mateo, San Francisco, or Santa Clara counties at the time of diagnosis, n= 4639	population-based case-control study	Greater Bay Area Cancer Registry	composite neighborhood SES (nSES) measure: statewide quintiles. Because of small numbers, the 2 lowest SES quintiles were combined for non-Hispanic whites and Asian-Americans. They also created a combination variable using binary indicators for education and nSES. Low education was defined as having a high school degree or less, and high education as having at least a vocational/technical degree …	When nSES and education were jointly considered, women with low education and low nSES had 1.4 to 2.7-times worse all-cause survival than women with high education and high nSES across all races/ethnicities.	Medium: limited covariants	Surveillance	Survival Disparities	nSES
Socioeconomic Disparity in Survival after Breast Cancer in Ireland: Observational Study	Walsh et al	2014	Ireland	Breast Cancer	electoral division level	Women diagnosed with invasive breast cancer in Ireland at ages 15–99 years during 1994–2008, n= 22075	Observational Study	National Cancer Registry	Authors used the area-based SAHRU index of social deprivation, based on the 3409 electoral divisions in the Republic of Ireland. The index is constructed from five census indicators covering employment levels, social class, car ownership, home rental status, and overcrowding. Deprivation scores derived from data in the 2002 census at electoral division level were applied to individual patients by…	Patients without comorbidities had significantly higher mortality in the most deprived stratum (HR?=?1.29 [95% CI 1.12–1.48]	Medium: limited covariants	Surveillance	Survival Disparities	nSES
Associations among socioeconomic status, patterns of care, and outcomes in breast cancer patients in a universal health care system: Ontario's experience	Kumachev et al	2015	Canada	Breast Cancer	ZIP Code	Women who were diagnosed with breast cancer between 2004 and 2009 , n= 34776	Population based study	The Ontario Cancer Registry	SES was defined as neighborhood income by postal code and was divided into income quintiles (Q1?Q5; with Q5 the highest SES quintile).	After adjusting for patient demographics, cancer stage at diagnosis, adjuvant chemotherapy, trastuzumab, radiotherapy and surgery types, higher SES remained associated with better OS (P = .0017).	Low: Limited covariants	Surveillance	Survival Disparities	nSES
Disparities in Overall Survival for Male Breast Cancer Patients in the State of Florida (1996-2007)	Obrian et al	2015	FL/USA	Breast Cancer	Census	MBC patients (n = 1589)	Population based study	The Florida Cancer Data System (FCDS) registry	neighborhood-based poverty measure neighborhood-level SES based on percentage of households in a census tract at or below the federal poverty line: lowest SES (20%), middle-low (10% and< 20%), middle-high ( 5% and < 10%), or highest (< 5%),marital status (never married, married, or divorced/separated/widowed),	Patients with low SES also presented at a more advanced stage with only 75/175 [42.9%] of low SES patients who presented with localized disease compared with 311/621 [50.1%] for middle-high SES and 162/334 [48.5%] for the highest SES. Univariate hazard regressions found only the highest (hazard ratio [HR], 0.63; 95% confidence interval [CI], 0.46-0.85) and middle-high (HR, 0.71; 95% CI, 0.54-0.94…	Low: limited covariants	Surveillance	Survival Disparities	nSES
Ethnic differences in breast cancer survival in New Zealand: contributions of differences in screening, treatment, tumor biology, demographics and comorbidities	Seneviratne et al	2015	New Zealand	Breast Cancer	Area level	women diagnosed with breast cancer in Waikato, New Zealand, during 1999–2012, n= 2679	Population based study	Waikato Breast Cancer Register (WBCR)	Socioeconomic deprivation was classified according to the New Zealand Deprivation Index 2006 (NZDep2006). The NZDep2006 assigns small residential areas (with a median population of approximately 90) a deprivation decile on a scale of 1–10 based on nine socioeconomic variables measured during the 2006 population census; decile1-least deprived, decile10-most deprived. Urban/rural residential status…	M?ori women had a significantly higher prevalence of medical comorbidities (27.9 vs. 17.3 %, p < 0.001), obesity (52 vs. 28 %, p < 0.001), smoking (59 vs. 25 %, p < 0.001) and were significantly more likely to live in more deprived areas compared with NZ European women (72.5 vs. 51.8 % in deprivation deciles 7–10, p < 0.001).	Medium: limited covariants	Surveillance	Survival Disparities	nSES
Intersection of Race/Ethnicity and Socioeconomic Status in Mortality After Breast Cancer	Shariff-Marco et al	2015	CA/USA	Breast Cancer	census block group	diagnosed from 1993 through 2007, n=10521	Case–control studies	California Breast Cancer Survivorship Consortium (CBCSC)	neighborhood-level SES: a composite SES measure created by principal component analysis of Census 1990 or 2000 SES indicator variables at the block group-level that includes an education index (among individuals age ?25 years: proportion with college, high school, or less than high school weighted by 16, 12 or 9, respectively), proportion with a blue collar job, proportion older than age 16 years…	Latina women with low-education/high-nSES had lower all-cause mortality [HR 0.70 (0.54–0.90)] and non-significant lower mortality was observed for Asian American women, regardless of their education and nSES.	Medium: limited covariants	Surveillance	Survival Disparities	nSES
Racial/Ethnic and Socioeconomic Differences in Short-Term Breast Cancer Survival Among Women in an Integrated Health System	Keegan et al	2015	CA/USA	Breast Cancer	census block group	6581 female residents of 23 California counties in the San Francisco Bay Area and the central valley of California who were members of KPNC when newly diagnosed with invasive breast cancer (morphology codes C50.0–C50.9 of International Classification of Diseases for Oncology. 3rd ed.29) during 2004 to 2007.	Population based study	California Cancer Registry (CCR)	neighborhood SES: 7 US Census 2000 block group indicator variables (education index, median household income, percentage living 200% below poverty level, percentage blue-collar workers, percentage older than aged 16 years in workforce without a job, median rent, and median house value). They classified neighborhood SES into quintiles on the basis of the distribution of the index across the state …	After consideration of tumor stage, subtype, comorbidity, and type of treatment received, non-Hispanic White women living in low-SES neighborhoods (hazard ratio [HR]?=?1.28; 95% confidence interval [CI]?=?1.07, 1.52) and African Americans regardless of neighborhood SES (high SES: HR?=?1.44; 95% CI?=?1.01, 2.07; low SES: HR?=?1.88; 95% CI?=?1.42, 2.50) had worse overall survival than did non-Hispa…	Medium: limited covariants	Surveillance	Survival Disparities	nSES
Disparities Among Minority Women With Breast Cancer Living in Impoverished Areas of California	Haji-Jama et al	2016	CA/USA	Breast Cancer	Census	2,024 women of color (black, Hispanic, Asian, Pacific Islander, American Indian, or other ethnicity) and 4,276 non-Hispanic white women (Anglo-European ancestries and no Hispanic-Latin ethnic backgrounds) diagnosed with breast cancer between the years 1996 and 2000 who were then followed until 2011.	Population based study	California Cancer Registry	SES: extremely poor (? 30% households poor), poor (5%–29%), and near-poor neighborhoods (< 5% poor).	Significant 2-way interactions of ethnicity with adequate health care insurance coverage and poverty as well as a significant 3-way interaction were observed (P = .047).	Low: limited covariants , limited generalizability	Surveillance	Survival Disparities	nSES
Hispanic and Immigrant Paradoxes in U.S. Breast Cancer Mortality: Impact of Neighborhood Poverty and Hispanic Density	Pruitt et al	2016	TX/USA	Breast Cancer	Census	female adult (?18 years old) breast cancer patients diagnosed between 1995–2009, limiting data to non-Hispanic White or Hispanic (of any race) women with a first or only primary cancer with a known diagnosis date. N= 166254	Population based study	Texas Cancer Registry (TCR)	We examined two continuous neighborhood factors: (1) Hispanic density, measured as census tract percent Hispanic; and (2) Neighborhood poverty, measured as census tract percent living at or below federal poverty level.	those in high Hispanic/high poverty (vs. low Hispanic/low poverty) neighborhoods had increased all-cause (aHR: 1.39; 95% CI: 1.25–1.53) and breast-cancer (aHR: 1.33; 95% CI: 1.17–1.51) mortality	Low: limited covariants , limited generalizability	Surveillance	Survival Disparities	nSES
The Effect of Patient and Contextual Characteristics on Racial/Ethnic Disparity in Breast Cancer Mortality	Sposto et al	2016	CA/USA	Breast Cancer	Census block group	women with primary invasive breast cancer, n= 12098	Population based study	The California Breast Cancer Survivorship Consortium (CBCSC)	neighborhood socioeconomic status (NSES)	NA	Low: limited covariants, not the main predictor	Surveillance	Survival Disparities	nSES
Contribution of clinical and socioeconomic factors to differences in breast cancer subtype and mortality between Hispanic and non-Hispanic white women	Martinez et al	2017	CA/USA	Breast Cancer	census-block group	NHW and Hispanic female California residents, age 20 years and older, diagnosed from a non-autopsy/death certificate source with a first primary invasive breast cancer between 2004 and 2014. , n= 129488	Population based study	SEER	nSES quintiles Addresses at diagnosis is used to assess residential nSES, which is based on census-block group level data on education, occupation, employment, household income, poverty, rent, and house values from the census 2000 summary file long form data (for cases diagnosed 2004–2005) and the 2007–2011 American Community Survey (ACS, which replaced the census long form, for cases diagnosed 2…	when nSES and insurance were added to the basic model (without other covariates), no difference in mortality was observed (MRR = 1.01; 95% CI 0.97–1.05).	Medium: limited covariants	Surveillance	Survival Disparities	nSES
Ethnic disparities in breast cancer survival in New Zealand: which factors contribute?	Tin et al	2018	New Zealand	Breast Cancer	Area level	women diagnosed with primary invasive breast cancer between January 2000 and June 2014 in the four District Health Board regions , n= 13657	Population based study	Auckland and Waikato Breast Cancer Registers	To assess the degree of neighbourhood deprivation, the domicile codes were mapped on to the 2006 New Zealand Deprivation Index (NZDep) with decile ten the most deprived and decile one the least.	NA	Low: limited covariants, not the main predictor	Surveillance	Survival Disparities	nSES
Impact of NCI Socioeconomic Index on the Outcomes of Nonmetastatic Breast Cancer Patients: Analysis of SEER Census Tract–Level Socioeconomic Database	Abdel-Rahman	2019	Canada	Breast Cancer	Census	296,100 women with nonmetastatic breast cancer	Population based study	state cancer registry data from Texas and Florida	census tract–level SES index is a composite score integrating 7 parameters	Lower SES was associated with worse BCSS (hazard ratio for group 1 [lowest SES group] vs. group 3 [highest SES group]: 1.428; 95% confidence interval, 1.359-1.499; P < .001). Using additional interaction testing within Cox regression models, the impact of SES on BCSS seems to be modified by breast cancer subtype (P for interaction < .001), race (P for interaction = .001), and stage (P for interac…	Medium: limited covariants	Surveillance	Survival Disparities	nSES
The Impact of Neighborhood Economic and Racial Inequalities on the Spatial Variation of Breast Cancer Survival in New Jersey	Wiese et al	2019	NJ/USA	Breast Cancer	Census	female NJ residents 18 years and older with histologically confirmed, first primary, invasive breast cancer according to the International Classification of Diseases for Oncology, 3rd Edition (ICD-O3 C500-C509; excluding histology codes 9590–9989; ref. 37) diagnosed between January 1, 2010 and December 31, 2014 (N = 36,309).	Population based study	New Jersey State Cancer Registry	Four neighborhood-based measures: (i) percentage of the population 18 years and older living below the Federal poverty level; (ii) income-based ICE (I-ICE), (iii) income-and-race/ethnicity-based ICE for NHB (I-ICENHB), and (iv) income-and-race/ethnicity-based ICE for Hispanics (I-ICEH). Neighborhood-measures assigned to the cases are based on the 2010 U.S. Census and the American Community Survey…	women, who live in less affluent, more economically segregated areas had a significantly higher risk of death from breast cancer (HR = 1.29; 95% CI, 1.21–1.37) compared with women in more affluent, less economically segregated areas	Low: limited covariants	Surveillance	Survival Disparities	nSES
Relationship Between Insurance Status and Outcomes for Patients With Breast Cancer in Missouri	Berrian et al	2020	MO/USA	Breast Cancer	Census	31,485 women diagnosed with invasive breast cancer from January 1, 2007, to December 31, 2015.	Population based study	Missouri Cancer Registry	Neighborhood socioeconomic deprivation and rurality were assessed on the basis of the census tract of a patient’s residence at diagnosis. The composite socioeconomic deprivation indices for 2000 and 2010 were calculated separately on the basis of 21 variables from the 2000 and 2010 US Census. On the basis of their nationwide distribution, index scores were divided into tertiles, with a higher ter…	The HR of breast cancer–specific mortality was significantly increased in the groups with public insurance or no insurance and decreased after sequential adjustments for sociodemographic factors (HR, 2.39; 95% CI, 1.96-2.91), tumor characteristics (HR, 1.28; 95% CI, 1.05-1.56), and treatment (HR, 1.23; 95% CI, 1.01-1.50). Late-stage diagnoses accounted for 72.5% of breast cancer mortality in the …	Medium: limited covariants	Surveillance	Survival Disparities	nSES
Differences in Socioeconomic Status and Survival among White and Black Men with Prostate Cancer	Robbins et al	2000	USA	Cancer	Census	n=23334	Population based study	SEER	census tract-level SES measures the percent of adult residents with an educational attainment of high school or higher; and the percent of families below the poverty line.	differences associated with SES do not explain why Black men die from prostate cancer at a higher rate when compared with White men with this condition	Low: limited covariants	Surveillance	Survival Disparities	nSES
Socioeconomic inequalities in cancer survival in England and Wales	Coleman et al	2001	England	Cancer	census enumeration district (ED)	2.2 million patients who were diagnosed with one of the 20 most common cancers between 1986 and 1999 and followed up to 2001.	Population based study	Office for National Statistics	quintiles of deprivation Carstairs index	The results suggest that for the 16 cancers examined in men, an increase of 5% in the national average 5-year survival rate during the 1990s was typically associated with an increase of about 1.5% in the deprivation gap in survival between rich and poor.	Medium: limited covariants	Surveillance	Survival Disparities	nSES
Trends in oesophageal and gastric cancer incidence, mortality and survival in England and Wales 1971–1998/1999	Newnham et al	2003	England	Cancer	Area level	Registrations of cancer from 1971 to 1998 and deaths from cancer from 1971 to 1999. n=	Population based study	National Cancer Intelligence Centre	The Carstairs index uses four census variables to measure socio?economic deprivation	There was a fairly consistent decrease in the 1-year relative survival with increasing deprivation in men with oesophageal cancer, and an inverse relationship between the 1-year relative survival and deprivation in men diagnosed with gastric cancer from 1981 to 1990	Medium: limited covariants	Surveillance	Survival Disparities	nSES
Trends and socioeconomic inequalities in cancer survival in England and Wales up to 2001	Coleman et al	2004	England	Cancer	Census	2.2 million patients diagnosed aged 15–99 years with one of the 20 most common cancers between 1 January 1986 and 31 December 1999 in England and Wales	Population based study	National Cancer Registry	five categories of socioeconomic deprivation Deprivation categories were labelled from least deprived (affluent, or ‘rich’) to most deprived (‘poor’). For patients diagnosed during 1986–95, the categories were based on quintiles of the national distribution of the ward Carstairs score derived from the 1991 Census. For patients diagnosed during 1996–99, deprivation categories were based on quintil…	The deprivation gap in 5-year survival became significantly steeper during the 1990s for both cancers and in both sexes, reaching ?6% to ?7% for colon cancer and ?8% to ?9% for rectal cancer	Medium: limited covariants	Surveillance	Survival Disparities	nSES
Area disadvantage, individual socio-economic position, and premature cancer mortality in Australia 1998 to 2000: a multilevel analysis	Bentley et al	2008	Australia	Cancer	Census	25–64-year-old men and women (n = 16,340) between 1998 and 2000 in Australia	Population based study	Australian Bureau of Statistics (ABS)	area deprivation index Socio-economic characteristics of areas were measured using the ABS’ Index of Relative Socio-economic Disadvantage (IRSD) categorized into quintiles. IRSD scores are derived by the ABS using Principal Components Analysis and reflect the overall level of disadvantage of a SLAs measured on attributes such as low income, low educational attainment, high levels of public sector…	When deaths from breast cancer were excluded, women in blue collar occupations had a significantly higher all-cancer mortality rate than professionals (RR 1.12 95% CI 1.02–1.22).	Low: limited covariants,	Surveillance	Survival Disparities	nSES
Cancer survival in New Zealand: Ethnic, social and geographical inequalities	Haynes et al	2008	New Zealand	Cancer	Area level	99,062 cases of melanoma, colorectal, lung, breast and prostate cancers diagnosed in the period 1994–2004	Population based study	New Zealand Ministry of Health	The deprivation measure was the 2001 New Zealand Deprivation Index, an index based on a combination of nine socio-economic measures (car access, tenure, benefit receipt, unemployment, low income, telephone access, single parent families, qualifications and living space) for small areas, taken from the 2001 New Zealand Census .	High levels of deprivation in the place of residence were associated with adverse survival for colorectal cancer, lung cancer, breast cancer and melanoma. For melanoma, the risk of death increased by almost 60% in the most deprived category. Survival from prostate cancer was not associated with deprivation.	Medium: limited covariants	Surveillance	Survival Disparities	nSES
Survival from cancer in teenagers and young adults in England, 1979–2003	Birch et al	2008	England	Cancer	area level	Teenagers and young adults aged 13–24 years (TYAs) diagnosed with malignancy in England, during the period 1979–2001, followed up to 31 December 2003, n= 31876	Population based study	National Cancer Intelligence Centre	Deprivation index (Townsend deprivation index score (TDI))	There was a trend of decreasing survival with increasing deprivation, but no trend with age.	Medium: limited covariants	Surveillance	Survival Disparities	nSES
The impact of socioeconomic status on survival after cancer in the United States	Byers et al	2008	USA	Cancer	Census	4844 breast cancer cases, 4422 colorectal cancer cases, and 4332 prostate cancer cases	Population based study	National Program of Cancer Registries (NPCR)	nSES The SES of each patient was assessed by using previously validated methods that included the education and income levels of the census tract of residence, as ascertained by the year 2000 Census.32-38 Both education and income were classified into 2 levels (<25% vs ?25% of adults aged ?25 years with less than a high school education and <20% vs ?20% of households with incomes below the Federa…	Among women with estrogen/progesterone receptor-positive breast cancer, those from low-SES areas also were marginally less likely to have received antiestrogen therapy (52% vs 58%; P = .08). Among patients who were diagnosed with regional-stage colon cancer, those from low-SES areas were less likely to have received adjuvant chemotherapy than those from high-SES areas (50% vs 56%; P = .02). Final…	Medium: limited covariants	Surveillance	Survival Disparities	nSES
Racial disparities in cancer survival among randomized clinical trials patients of the Southwest Oncology Group	Albain et al	2009	USA	Cancer	ZIP Code	19?457 adult cancer patients (6676 with breast, 2699 with lung, 1244 with colon, 1429 with ovarian, and 1843 with prostate cancers; 1291 with lymphoma; 2067 with leukemia; and 2208 with multiple myeloma) who were treated on 35 SWOG randomized phase III clinical trials from October 1, 1974, through November 29, 2001.	Population based study	Southwest Oncology Group randomized phase III clinical trials	Estimates of socioeconomic status were derived from education category and income level as assessed by the linkage between patient zip code and the US census data	Additional adjustments for socioeconomic status did not substantially change these observations.	Low: limited covariants, not the main predictor	Surveillance	Survival Disparities	nSES
Trends in the Incidence and Survival of Cancer in Teenagers and Young Adults: Regional Analysis for South East England 1960–2002	Croucher et al	2009	UK	Cancer	ZIP code	1788 patients aged 15–24 years were extracted from the Thames Cancer Registry	Population based study	Thames Cancer Registry	They assigned patients to an electoral ward based on their post code of residence at diagnosis and, using the income domain of the Index of Multiple Deprivation	Teenagers aged 15–19 years and living in more deprived areas had a significantly lower survival than those in more affluent areas.	Low: limited covariants,	Surveillance	Survival Disparities	nSES
Cancer Survival Disparities by Race/Ethnicity and Socioeconomic Status in New Jersey	Niu et al	2010	NJ/USA	Cancer	Census	cancer cases diagnosed during 1986-1999 (n=471,939).	Population based study	New Jersey State Cancer Registry	residence census tract poverty rate, as an indicator for SES	ollowing adjustment by SES, the higher risks of cancer death for Blacks were attenuated for breast, colorectal, and prostate cancer and became non-significant for lung cancer.	Low: limited covariants	Surveillance	Survival Disparities	nSES
The impact of socioeconomic status on stage of cancer at diagnosis and survival	Booth et al	2010	Canada	Cancer	Census	cases of breast, colon, rectal, nonsmall cell lung, cervical, and laryngeal cancer diagnosed in Ontario during the years 2003-2007 , n=98885	Population based study	Ontario Cancer Registry	The population of Ontario was divided into quintiles (Q1?Q5)) based on community median household income reported in the 2001 Canadian census. The population of Ontario was divided into quintiles (Q1?Q5)) based on community median household income reported in the 2001 Canadian census. The unit of observation was an electoral enumeration area that contained a maximum of 650 residences in the 2001 …	The association between SES and survival in breast cancer appears robust, as there is a clear step-wise gradient of effect across quintiles (HRs, 1.18, 1.27, 1.43, 1.77).	Low: limited covariants	Surveillance	Survival Disparities	nSES
Spatial inequalities in colorectal and breast cancer survival: Premature deaths and associated factors	Cramb et al	2012	Australia	Cancer	Statistical Local Areas (SLAs)	colorectal (ICD-O3 C18-C20,C218) and breast (ICD-O3 C50) cancers diagnosed in Queensland during 1996 to 2007 were obtained, n= 51592	Population-based descriptive study	Queensland Cancer Registry (QCR)	Based on their SLA of residence, each patient was assigned to a quintile of area disadvantage based on the Australian Bureau of Statistics (ABS) Socioeconomic Indexes for Areas Index of Relative Disadvantage (SEIFA-IRSD).	Of the 6,019 colorectal cancer deaths within 5 years of diagnosis, 470 (8%) were associated with spatial inequalities in non-diagnostic factors, i.e. factors beyond cancer stage at diagnosis. For breast cancers, of 2,412 deaths, 170 (7%) were related to spatial inequalities in non-diagnostic factors. Quantifying premature deaths can increase incentive for action to reduce these spatial inequaliti…	Low: limited covariants	Surveillance	Survival Disparities	nSES
The Combined Effect of Individual and Neighborhood Socioeconomic Status on Cancer Survival Rates	Chang et al	2012	Taiwan	Cancer	Census	20,488 cancer patients diagnosed in 2002.	population-based follow-up	Taiwan’s National Health Insurance Program	neighborhood SES Neighborhood SES is a contextual factor based on neighborhood household income averages and percentages reported in Taiwan’s 2001 Census. In that census, neighborhood household income was measured by township using per capita income which could be determined based on 2001 tax statistics released by Taiwan’s Ministry of Finance. The categorization into advantaged or disadvantaged …	Lung cancer and breast cancer patients less than 65 years old with low SES in advantaged neighborhoods carried the highest risk of mortality. Prostate cancer patients aged 65 and above with low SES in disadvantaged neighborhoods incurred the highest risk of mortality. There was no association between SES and mortality for cervical cancer and pancreatic cancer.	Low: limited covariants	Surveillance	Survival Disparities	nSES
Cancer survival disparities by health insurance status	Niu et al	2013	NJ/USA	Cancer	Census	primary invasive breast, cervical, colorectal, lung, prostate, and bladder (also in situ) cancers and NHLs in the NJSCR diagnosed during 1999–2004 in persons aged 18–64 years, n=54002	population-based study	The New Jersey State Cancer Registry (NJSCR)	nSES census tract SES based on a deprivation index, marital status, and stage were assessed with chi-square tests. NJ census tracts were grouped into SES quartiles based on their deprivation index scores; the higher the deprivation index score, the more deprived the tract. Cases were categorized into SES quartiles according to their geocoded census tract. For the HRs, the highest SES quartile was…	NA	Low: limited covariants, not the main predictor	Surveillance	Survival Disparities	nSES
Socioeconomic deprivation and cancer survival in Germany: An ecological analysis in 200 districts in Germany	Jansen et al	2013	Germany	Cancer	District level	patients diagnosed with one of the 25 most common cancer sites in 1997–2006 in ten population-based cancer registries in Germany, n= 983,601	population-based study	National cancer registry	The German Index of Multiple Deprivation15, 16 was used as a measure for socioeconomic deprivation at district level.	The pattern of largest differences between the most deprived group and all other groups in the first 3 months after diagnosis followed by smaller inequalities in the long run persisted. For these 20 cancer sites combined, RERs decreased from 1.41 (1.36–1.47) to 1.27 (1.24–1.31) to 1.12 (1.09–1.15).	Medium: limited covariants	Surveillance	Survival Disparities	nSES
Racial and ethnic disparities in cancer survival by neighborhood socioeconomic status in Surveillance, Epidemiology, and End Results (SEER) Registries.	Kish et al	2014	USA	Cancer	Census	The study cohort included microscopically confirmed malignant cancers of the lung/bronchus (hereafter “lung”), liver/intrahepatic bile duct (hereafter “liver”), kidney/renal pelvis (hereafter “kidney”), colon and rectum (hereafter “colorectal”), prostate, and female breast (hereafter “breast”) diagnosed from January 1, 2002, through December 31, 2008, and followed through December 31, 2009	population-based study	SEER	nSES Validated indices of socioeconomic position were developed using factor analysis from census tract-level estimates from the 2000 census, and from five-year estimates from the 2005–2009 American Community Survey (ACS). Both indices were extracted from the same seven SES measures: proportion with a blue-collar job, proportion older than age 16 in the workforce without a job, education index, m…	Survival increased with higher SES for all racial/ethnic groups and generally was higher among non-Hispanic white and Asian/Pacific Islander (API) than non-Hispanic black and Hispanic cases. Absolute disparity in breast cancer survival among non-Hispanic black vs non-Hispanic white cases was slightly larger in low-SES areas than in high-SES areas (7.1% and 6.8%, respectively). In contrast, after …	Medium: limited covariants	Surveillance	Survival Disparities	nSES
Socioeconomic inequalities in cancer survival: A population-based study of adult patients diagnosed in Osaka, Japan, during the period 1993–2004	Ito et al	2014	Japan	Cancer	“Cho-Aza” level	13 common invasive, primary, malignant tumours diagnosed from 1993 to 2004	population-based study	Osaka Cancer Registry	An ecological socioeconomic deprivation index, divided in quintile groups, was linked to patients according to their area of residence at time of diagnosis.	The deprivation gap in one-year net survival was narrower than in fi ve-year net survival and conditional fi ve-year survival. During the study period, there was no change in deprivation gap, except for reductions for pancreas (men) and stomach (women), and an increase for lung (men) in one-year survival. We observed a linear association between level of survival and deprivation gap at fi ve year…	Low: limited covariants	Surveillance	Survival Disparities	nSES
CENSUR Working Survival Group A multilevel excess hazard model to estimate net survival on hierarchical data allowing for non-linear and non-proportional effects of covariates	Charvat et al	2015	France	Cancer	Area level			two population-based cancer registries in France	European Deprivation Index (EDI)			Surveillance	Survival Disparities	nSES
Cancer survival in New South Wales, Australia: socioeconomic disparities remain despite overall improvements	Stanbury et al	2016	Australia	Cancer	Census level	patients aged 15–89 years at the time of their diagnosis of a primary cancer between January 1991 and December 2008. n= 380,306	population-based study	NSW Central Cancer Registry	area-based socioeconomic measure, the “Index of Education and Occupation” score. This is a composite index of relative advantage, based on data from the national Australian census. Index scores derived from the 2001 census were used to classify the included cases by socioeconomic status (SES) in both analysis periods.	Significant socioeconomic disparities were observed for stomach, colorectal, liver, lung, breast and prostate cancer in 1996–2000 and remained so for 2004–2008, while significant disparities emerged for cervical and uterus cancer in 2004–2008 (although the interaction between period and socioeconomic status was not significant). About 13.4 % of deaths attributable to a diagnosis of cancer could h…	Medium: limited covariants	Surveillance	Survival Disparities	nSES
Effects of marital status and economic resources on survival after cancer: A population?based study	Gomez et al	2016	USA	Cancer	census block group	783,167 cancer patients (386,607 deaths) who were diagnosed during 2000 through 2009 with a first primary, invasive cancer of the 10 most common sites of cancer-related death for each sex and were followed through 2012.	population-based study	SEER	Patient address at diagnosis was geocoded and assigned to a census block group, then linked to an nSES index that was developed previously from principal components analysis, incorporating information on education, occupation, employment, household income, poverty, rent and house values from the Census 2000 Summary File (for cases diagnosed 2000?2005), and American Community Survey data from 2007…	Adjustment for insurance status and nSES reduced the marital status HRs to 1.22 for males and 1.15 for females. There was some evidence of synergistic effects of marital status, insurance, and nSES, with relatively higher risks observed for unmarried status among those who were under-insured and living in high nSES areas compared with those who were under-insured and living in low nSES areas (Pin…	Medium: limited covariants	Surveillance	Survival Disparities	nSES
Disparities by Age, Sex, Tumor Stage, Diagnosis Path, and Area-level Socioeconomic Status in Survival Time for Major Cancers: Results from the Busan Cancer Registry	Kwak et al	2017	Korea	Cancer	Area level	10,902 subjects who were diagnosed with major cancers from 2010 and 2011 in Busan	population-based study	Korea Central Cancer Registry	area-level deprivation index residents living alone, female household head, no housing ownership, low education level (less than high school graduation among those aged 35–64), low occupational social class (low social class among economically active household heads aged 15–64 according to occupation based social class classification), the divorced or separated in marital status among those aged …	After adjusting for risk factors the area-level deprivation index was found to be significant in associating with higher hazard rate for several cancers. Estimated hazard ratios (95% CI) were 1.08 (0.99–1.18), 1.23 (1.12–1.36), 1.36 (1.21–1.53) for the second, the third, and the fourth quartile of deprivation index groups, respectively, when compared to the least deprived group.	Medium: limited covariants	Surveillance	Survival Disparities	nSES
Sociodemographic disparities in survival for adolescents and young adults with cancer differ by health insurance status	DeRouen et al	2017	CA/USA	Cancer	Census	80,855 AYAs with invasive cancer diagnosed in California 2001-2011	population-based study	California Cancer Registry (CCR)	Neighborhood SES: education, occupation, unemployment, household income, poverty, rent, and home values. Index scores are grouped into quintiles from highest to lowest SES index value based on the distribution of scores across census tracts in California. Residential addresses of cancer cases were geocoded by the CCR to the census tract level, allowing assignment of a neighborhood SES index value…	More pronounced neighborhood SES disparities in survival were observed among AYAs with private/military insurance, especially among younger AYAs.	Medium: limited covariants	Surveillance	Survival Disparities	nSES
Socioeconomic and Racial/Ethnic Disparities in Cancer Mortality, Incidence, and Survival in the United States, 1950–2014: Over Six Decades of Changing Patterns and Widening Inequalities	Singh et al	2017	USA	Cancer	Census tract	all-cancers combined and major cancers from 1950 to 2014.	Longitudinal Study	SEER	Census-based deprivation indices The county deprivation index consisted of 11 census-based social indicators, viewed as broadly representing educational opportunities, labor force skills, economic and housing conditions, and general living standards in a given county The neighborhood (census tract) deprivation index consisted of 17 social indicators and was used in the incidence and survival anal…	Socioeconomic inequalities in cancer mortality widened as mortality in lower socioeconomic groups/areas declined more slowly.	Medium	Surveillance	Survival Disparities	nSES
Socioeconomic position, population density and site?specific cancer mortality: A multilevel analysis of Belgian adults, 2001–2011	Hagedoorn	2017	Belgium	Cancer	statistical sectors	individuals with the attained age of 40 years or older during the follow-up period (N?=?6,571,957)	population-based study	Belgian census linked to population register data	Neighborhood SEP is measured using a deprivation index The deprivation index is constructed for each statistical sector using the 2001 census data on the unemployment rate among men aged 18–64, the share of households without a car and the share of individuals aged 25–64 years old with primary education or less. The values were standardized using Z?scores and aggregated to create an overall depri…	individuals living in highly deprived neighborhoods experience significantly higher mortality from all-cancer, lung cancer, pancreatic cancer and female colorectal cancer after controlling for individual SEP.	Medium: limited covariants	Surveillance	Survival Disparities	nSES
Temporal trends in the association between socioeconomic status and cancer survival in Ontario: a population-based retrospective study	Dabbikeh et al	2017	Canada	Cancer	Census	920 334 cancer cases between 1993 and 2009	population-based study	Ontario Cancer Registry	nSES They grouped census dissemination/enumeration areas into quintiles based on median household income, with the fifth quintile (Q5) representing the communities where the wealthiest 20% of the population resided and the first quintile (Q1) representing the communities where the poorest 20% resided.	significant interaction between socioeconomic status quintile and year of diagnosis after age and sex were controlled for	Low: limited covariants	Surveillance	Survival Disparities	nSES
Describing the association between socioeconomic inequalities and cancer survival: methodological guidelines and illustration with population-based data	Belot et al	2018	France	Cancer	small area level	cancer cases diagnosed between 1997 and 2010 in people aged >15 years at diagnosis.	population-based study	French National Cancer Institute	Socioeconomic deprivation was measured by an ecological measure, the European Deprivation Index (EDI)	Lip–oral cavity–pharynx cancer in men showed the widest deprivation gap, with 5-year ASNS at 41% and 29% for deprivation quintiles 1 and 5, respectively, and we found a nonlinear association between the EDI and the EMH.	Medium: limited covariants	Surveillance	Survival Disparities	nSES
Effect of Area-Level Deprivation on Cancer Survival Time: A Register-Based Follow-up Study of 145 585 Korean Subjects	Kwak et al	2018	Korea	Cancer	Area level	145 585 subjects were diagnosed with various cancers in Busan	population-based study	Busan Regional Cancer Registry	area-level deprivation index using 2010 Korean Census data to comprehensively measure area socioeconomic status.	Estimated hazard ratios (95% confidence interval) were 1.08 (1.06, 1.11), 1.15 (1.13, 1.18), and 1.22 (1.18, 1.25) for the second, third, and fourth quartiles of deprivation index groups, respectively, when compared with the least deprived group.	Medium: limited covariants	Surveillance	Survival Disparities	nSES
Racial and Ethnic Disparities in Cancer Survival: The Contribution of Tumor, Sociodemographic, Institutional, and Neighborhood Characteristics	Ellis et al	2018	CA/USA	Cancer	census block group	patients diagnosed in California between 2000 and 2013 with female breast, prostate, colorectal, or lung cancer as a first, primary malignancy. , n= 877,662	population-based study	California Cancer Registry (CCR)	Neighborhood factors from the California Neighborhoods Data System were based on the census block group of patients’ residence at diagnosis. Neighborhood SES is a composite index developed with principal components analysis of 2000 census or 2007 to 2011 American Community Survey data on education, occupation, employment, household income, poverty, and rent and house values.The components are sum…	Neighborhood socioeconomic status was an important factor in all cancers, but only for black and Hispanic patients	Medium: limited covariants	Surveillance	Survival Disparities	nSES
Emerging Cancer Survival Trends, Disparities, and Priorities in Adolescents and Young Adults: A California Cancer Registry-Based Study	Moke et al	2019	CA/USA	Cancer	census-block group	all AYA patients diagnosed in California with first primary invasive cancer, benign cancers in the brain and central nervous system (CNS), and bladder cancer in situ (defined as not invading the basement membrane of the mucosa of the bladder wall) from January 1, 1988, through December 31, 2014 (most recent data completion year) and reported to the CCR by August 1, 2017. For 1988–2000 and 2001–20…	population-based study	California Cancer Registry (CCR)	and SES quintile (high, mid-high, middle, mid-low, low) were obtained. The CCR provides area-based SES estimates based on census block group level using information collected by the Census Bureau, which is ranked by quintiles from low (SES?=?1) to high (SES?=?5). The 1990 census-based SES was used for cancer cases diagnosed during 1988–1995, the 2000 census-based SES for cases during 1996–2005, a…	The aHR of death was statistically significantly higher for blacks (1.46, 95% CI = 1.42 to 1.50), Asian and Pacific Islanders (1.12, 95% CI = 1.09 to 1.15), and Latino whites (1.06, 95% CI = 1.04 to 1.08) compared to non-Latino whites, and was statistically significantly higher for low SES compared to high (1.31, 95% CI = 1.29 to 1.34). Survival disparities by stage, race and ethnicity, and SES w…	Medium: limited covariants	Surveillance	Survival Disparities	nSES
Impact of Lagtime, Health Insurance Type, and Income Status at Diagnosis on the Long-Term Survival of Adolescent and Young Adult Cancer Patients	Cuglievan et al	2020	USA	Cancer	ZIP Code	268 patients age 15–29 years who were diagnosed with the most common neoplasms of the AYA population between 2001 and 2003.	population-based study	The University of Texas MD Anderson Cancer Center	zip-code–based median household income	Patients with household incomes >U.S. $50,000 had better LOS than those with household incomes ?U.S. $50,000 (p?=?0.02). Patients with public insurance and household incomes ?U.S. $50,000 had the poorest LOS.	Low: limited covariants	Surveillance	Survival Disparities	nSES
Social inequalities in cancer survival: A population-based study using the Costa Rican Cancer Registry	Fantin et al	2020	Costa Rica	Cancer	Electoral district	cases diagnosed between January 1, 2011 and December 31, 2015 were included (N?=?46,904).	population-based study	Costa Rican Cancer Registry	nSES Districts were divided by BUN into quartiles of population, Q1 being the wealthiest group and Q4 the most deprived group.	. Patients living in socioeconomically disadvantaged districts experienced poorer cancer survival at 5?years, after taking into account the inequalities in survival in the general population (HR?=?1.23, p?<?0.01).	Low: limited covariants	Surveillance	Survival Disparities	nSES
Cervical Cancer Survival by Socioeconomic Status, Race/Ethnicity, and Place of Residence in Texas, 1995–2001	EGGLESTON et al	2006	TX/USA	Cervical Cancer	ZIP Code	7,237 cervical cancer cases reported to the Texas Cancer Registry from 1995-2001	population-based study	Texas Cancer Registry (TCR)	A composite variable was created for SES using ZIP code-level data for median income, poverty, education, and employment. Poverty was defined as the percent of residents living in the ZIP code of the cervical cancer patient whose incomes were at or below the federal definition of poverty. Similarly, low education and unemployment were defined as the percent of women living in the ZIP code of the …	Women residing in areas with lower SES had significantly shorter survival times when diagnosed at an early stage (HR = 3.0, 95% CI 2.1-4.3). Hispanic women had a lower probability of dying from cervical cancer during the follow-up period (HR = 0.7, 95% CI 0.6- 0.8) after adjusting for confounders. The association between lower SES and poorer survival was consistent across all racial/ethnic groups…	Medium: limited covariants	Surveillance	Survival Disparities	nSES
Cervical cancer incidence, mortality, and survival among Asian subgroups in California, 1990–2004	Bates et al	2008	CA/USA	Cervical Cancer	census block groups	cervical cancer cases diagnosed among the 6 subgroups and non-Hispanic whites (NHW) from 1990 to 2004	population-based study	California Cancer Registry (CCR)	7 census variables, including education level, occupation, median household income, and median house value. Quintiles of this SES score were used in the analysis, with a value of 1 representing the lowest SES level and a value of 5 representing the highest SES level.	NA	Low: limited covariants, not the main covariant	Surveillance	Survival Disparities	nSES
Disparities in survival among women with invasive cervical cancer	Brookfield et al	2009	FL/USA	Cervical Cancer	ZIP Code	5367 patients with cervical cancers	population-based study	Florida Cancer Data System (FCDS)	Postal codes listed in the FCDS?AHCA database were used to determine community poverty levels according to the 2007 US Census Bureau report.5 Insurance and payor status was collected as an FCDS variable.	Neither race, nor ethnicity, nor SES was an independent predictor of poorer outcome.	Low: limited covariants, not the main covariant	Surveillance	Survival Disparities	nSES
Racial/ethnic and socioeconomic disparities in mortality among women diagnosed with cervical cancer in New York City, 1995–2006	McCarthy et al	2010	NY/USA	Cervical Cancer	Census block	6,257 NYC residents diagnosed with invasive cervical cancer between 1995 and 2006	population-based study	New York State Cancer Registry (NYSCR)	Census block level poverty was obtained for nearly all participants; this neighborhood measure has been validated and has been found to be meaningful in its own right and is not just a proxy for individual economic position. Using residential address at diagnosis, the associated census block group and zip code were identified for each case, and census data for neighborhood poverty rates were reco…	Women living in high poverty neighborhoods had higher mortality than women in higher income neighborhoods (HR = 1.32, 95% CI = 1.16–1.52).	Medium: limited covariants	Surveillance	Survival Disparities	nSES
Examining the effect of minority status and neighborhood characteristics on cervical cancer survival outcomes	Lim et al	2011	CA/USA	Cervical Cancer	ZIP Code	1811 cervical cancer cases	population-based study	A County Cancer Registry	neighborhood median income Five neighborhood-level variables based on zip code: median household income and the number of ethnic minority households within each zip code were drawn from 2000 U.S. Census data. Next, the proportion of low-income households (<$15,000) and the proportions of African–, Latino–, and Asian–American households were calculated by zip code. Two estimates of median househol…	At the neighborhood level, residing in neighborhoods with a high proportion of African–Americans increased the risk of death by 1%.	Medium: limited covariants	Surveillance	Survival Disparities	nSES
Nativity and Neighborhood Characteristics and Cervical Cancer Stage at Diagnosis and Survival Outcomes Among Hispanic Women in California	Gomez et al	2014	CA/USA	Cervical Cancer	census block group	California Cancer Registry data (1994–2009) to identify 7958 Hispanic women aged 21 years and older with invasive cervical cancer.	population-based study	California Cancer Registry	Census variables: education index, median household income, percentage living 200% below the federal poverty level, median rent, median house value, percentage blue-collar workers, and percentage of work force participants aged older than 16 years who are unemployed. We categorized the SES index according to quintiles based on the statewide distribution. The Hispanic enclave measure, also develop…	among foreign-born women, those in low-SES–low-enclave neighborhoods were more likely to have late-stage disease than those in high-SES–low-enclave neighborhoods (adjusted odds ratio?=?1.91; 95% confidence interval?=?1.18, 3.07).	Medium_High: limited covariants	Surveillance	Survival Disparities	nSES
Poverty, comorbidity, and survival of colorectal cancer patients diagnosed in Connecticut	Polednak et al	2001	CT/USA	Colon Cancer	Census	1,219 patients diagnosed with invasive colorectal cancer in 1992	population-based study	Connecticut Tumor Registry	Quintile of poverty rate and residence in a tract with a rate of 20 percent or greater (federal poverty areas) were selected for analysis.	Patients living in census tracts with a poverty rate of 20 percent or higher had the highest risk of death.	Low: limited covariants	Surveillance	Survival Disparities	nSES
Association of demographic and treatment variables in long-term colon cancer survival.	Lincourt et al	2008	USA	Colon Cancer	Census Block group	174 471 patients with colon and rectosigmoid cancer	population-based study	American College of Surgeons National Cancer Data Base	education level, and median household income of each patient’s census block group.	Survival in colon cancer is significantly impacted by patient's age, race, gender, and education status but not by income or area of residence.	Medium: limited covariants	Surveillance	Survival Disparities	nSES
Association between adherence to National Comprehensive Cancer Network treatment guidelines and improved survival in patients with colon cancer	Boland et al	2012	USA	Colon Cancer	ZIP Code	n= 167,434	population-based study	National Cancer Data Base (NCDB)	ZIP code income	In both patient subgroups, residence in area code with median income of $30,000/year or greater was associated with improved relative survival, as was treatment at a comprehensive cancer center and treatment at the same facility where the colon cancer was initially diagnosed.	Low: limited covariants	Surveillance	Survival Disparities	nSES
Socioeconomic factors impact colon cancer outcomes in diverse patient populations.	Lee et al	2012	CA/USA	Colon Cancer	Census	n= 32,322	population-based study	Los Angeles County (LAC) Cancer Surveillance Program (CSP)	SES in quintiles	significantly longer survival for high SES patients compared to middle and low SES patients for all racial/ethnic groups.	Low: limited covariants	Surveillance	Survival Disparities	nSES
Outcomes of non-metastatic colon cancer patients in relationship to socioeconomic status: an analysis of SEER census tract-level socioeconomic database	Abdel-Rahman	2019	Canada	Colon Cancer	Census	80,121 patients with non-metastatic colon cancer	population-based study	SEER	nSES These include unemployment percent, working-class percent, percent below 150% of the poverty line, and education index. They also include median house value and median household income.	Lower SES was associated with worse colon cancer-specific survival (hazard ratio for group 1 versus group 3: 1.257; 1.190–1.328; P?<?0.001). Interaction testing between race (black race versus white race) and SES was non-significant (P?=?0.932).	Medium: limited covariants	Surveillance	Survival Disparities	nSES
Socioeconomic Disparities in Colon Cancer Survival: Revisiting Neighborhood Poverty Using Residential Histories	Wiese et al	2020	NJ/USA	Colon Cancer	Census	New Jersey State Cancer Registry diagnosed from 2006 to 2011	population-based study	New Jersey State Cancer Registry	Each census tract poverty measurement was classified in four categories: <5% (low poverty), 5%–<10%, 10%–<20%, and ??20 (high poverty) as suggested by other researchers	Cases from tracts with >20% poverty changed residential tracts more often (42%) than cases from tracts with <5% poverty (32%). Hazard ratios (HRs) were generally similar in strength and direction across census tract poverty measurements.	Low: limited covariants	Surveillance	Survival Disparities	nSES
Effects of health insurance and race on colorectal cancer treatments and outcomes	Roetzheim et al	2000	FL/USA	Colorectal Cancer	Census	cases of colorectal cancer occurring in Florida in 1994 (n = 9551)	population-based study	Florida Cancer Data System (FCDS)	Using 1990 US census data, we assigned each individual the median income/education level of their census tract (87% of cases) or, if this was unavailable, of their zip code of residence (13% of cases).	NA	Low: limited covariants	Surveillance	Survival Disparities	nSES
Racial differences in colorectal cancer mortality: The importance of stage and socioeconomic status	Marcella et al	2000	PA/USA	Colorectal Cancer	Census	64,394 persons diagnosed with colon or rectal cancer in 1987 through 1993.	population-based study	Pennsylvania State Tumor Registry	the percentage of high school graduates and the unemployment rate for the MCD. Median family income, income quartiles, and indicators of urbanicity	Effects of socioeconomic status are greatest in the regional stage of disease, but account for only a modest amount of the excess colorectal cancer mortality among blacks at this stage; the hazard ratio of black males is reduced from 1.38 to 1.28 .	Medium: limited covariants	Surveillance	Survival Disparities	nSES
Disparate Outcomes in Patients With Colorectal Cancer	Wudel et al	2002	TN/USA	Colorectal Cancer	ZIP Code	Ten-year retrospective review of all patients with colorectal cancer using tumor registries at a city hospital (n = 83) and a university medical center (n = 585) in the same city.	retrospective review	Vanderbilt University Medical Center	Socioeconomic status was estimated by matching the patient's ZIP code to the median income from that ZIP code using the Summary Tape File 3 of the 1990 Census of Population and Housing from the Bureau of Census. Patients were then divided into quartiles for analysis.	There was no association between survival and socioeconomic status at either institution.	Low: limited covariants	Surveillance	Survival Disparities	nSES
Colorectal cancer, screening and survival: the influence of socio-economic deprivation	Whynes et al	2003	UK	Colorectal Cancer	Area level	For the pilot phase of the trial (February 1981–June 1983), subjects from 12 practices were entered. After consideration of the pilot results, the trial was re-launched and the main phase (February 1985–January 1991) recruited subjects from a further 80 practices. Accordingly, 10 years elapsed between the recruitment of subjects in the first and the last practice.			Deprivation	eprivation appears to exert no significant impact on colorectal cancer prevalence but is a major factor explaining subject participation in screening.	Medium	Surveillance	Survival Disparities	nSES
Inequalities in survival from colorectal cancer: a comparison of the impact of deprivation, treatment, and host factors on observed and cause specific survival	Wrigley et al	2003	UK	Colorectal Cancer	Area level	All patients resident in Wessex registered with a diagnosis of colorectal cancer over three years (n=5176). Survival analysis was carried out on those patients with compete data for all factors and a positive survival time (n=4419).	Prospective cohort		Deprivation was measured using Townsend scores, calculated from small area census data. The Townsend deprivation score is calculated from four census variables: the percentage of the population who are unemployed; who have no car, who live in overcrowded housing, and who are not owner occupiers, and it describes the degree of material deprivation experienced in an area.Scores higher than zero ind…	Deprivation was significantly associated with survival for both outcomes in univariate analysis; the unadjusted hazard ratio for dying from colorectal cancer (most deprived compared with most affluent) was 1.12 (95% CI 1.00 to 1.25) and for all cause was 1.18 (1.07 to 1.30).	Medium	Surveillance	Survival Disparities	nSES
Racial differences in the outcome of patients with colorectal carcinoma	Govindarajan et al	2003	AR/USA	Colorectal Cancer	ZIP Code	617 patients with a diagnosis of colorectal carcinoma treated between 1984 and 1997 at a state-funded university hospital located in Arkansas	retrospective analysis	a state?funded university hospital	The zip code of the patient's residence was used to assess the median education level, income, and poverty level for the place of residence. These data provide summary education and economic data for each zip code in the state. The following data were used to analyze SES: areas with low high school graduation rates, areas with low income, and areas with high poverty rates. Using Arkansas zip code…	After multivariate adjustment for gender, site, socioeconomic factors, and therapeutic modalities, the relative risks for death were 1.5 (95% CI 1.2) for AA, 1.4 (95% CI 1.1–1.7) for patients 60 years of age or older, and 4.2 (95% CI 3.4–5.2) for Stage IV disease.	Low: limited covariants, not the main predictor	Surveillance	Survival Disparities	nSES
Effects of socioeconomic status and treatment disparities in colorectal cancer survival	Le et al	2008	CA/USA	Colorectal Cancer	census block level	Cases were identified using CRC SEER primary site code 21041, 21043-21049, 21051, and 21052 and ICD-O-3 histology codes as follows: adenocarcinoma (8010, 8020-8022, 8140-8145, 8210, 8211, 8220, 8221, 8230, 8231, and 8260-8263) and mucinous adenocarcinoma (8470, 8480, and 8481).	Population based study	SEER	The SES variable used is a composite index based on principle component analysis of census block level CCR data linked to census data assessing: education level, median household income, proportion below 200% poverty level, median house value, median rent, percent employed, and percent with blue-collar employment, as previously described	after further adjustment for SES and treatment, the risk of death for African-Americans compared with Caucasians was substantially diminished (colon: HR, 1.08; 95% CI, 1.03-1.13; rectum: HR, 1.11; 95% CI, 1.02-1.20).	Low: limited covariants, not the main predictor	Surveillance	Survival Disparities	nSES
Geographic disparities in colorectal cancer survival	Henry et al	2009	NJ/USA	Colorectal Cancer	Census	cohort of 25,040 men and women from New Jersey who were newly diagnosed with local or regional stage colorectal cancer from 1996 through 2003 and followed to the end of 2006.	Population based study	New Jersey State Cancer Registry	We selected the 2000 U.S. Census tract poverty rate (the percentage of population below the poverty line) as the area-based socioeconomic measure of deprivation	Analysis of survival times adjusted for age, sex and stage as well as race/ethnicity and area socioeconomic deprivation attenuated the risk of death from CRC in several areas, but survival disparities persisted.	Low: limited covariants, not the main predictor	Surveillance	Survival Disparities	nSES
Insurance Status, Comorbidity Level, and Survival Among Colorectal Cancer Patients Age 18 to 64 Years in the National Cancer Data Base From 2003 to 2005	Robbins et al	2009	USA	Colorectal Cancer	ZIP Code	2003 to 2005 data from the National Cancer Data Base, a national hospital-based cancer registry, to examine the relationship between baseline characteristics and overall survival at 1 year among 64,304 white and black patients with colorectal cancer	Population based study	National Cancer Data Base	neighborhood education level & income Neighborhood education level and income were assessed using zip code–level data from the 2000 US Census and coded as quartiles based on the observed distribution in the US population.	after adjustment for age, stage, facility type, and neighborhood education level and income, risk of death for blacks was significantly elevated for all patients without private insurance—54% higher for uninsured patients, 45% higher for those insured by Medicaid, and 67% higher for those insured by Medicare.	Low: limited covariants, not the main predictor	Surveillance	Survival Disparities	nSES
Racial differences in colorectal cancer survival in the Detroit metropolitan area	Yan et al	2009	MI/USA	Colorectal Cancer	Census	9078 individuals with primary invasive colorectal cancer identified between 1988 and 1992	Population based study	SEER	SES group categories	After adjusting for age, marital status, sex, SES group, TNM stage, and treatment, race was no longer significantly associated with overall survival (HR, 1.00; 95% CI, 0.92–1.09).	Low: limited covariants, not the main predictor	Surveillance	Survival Disparities	nSES
Geographic Variation in Colorectal Cancer Survival and the Role of Small-Area Socioeconomic Deprivation: A Multilevel Survival Analysis of the NIH-AARP Diet and Health Study Cohort	Lian et al	2011	USA	Colorectal Cancer	Census	CRC cases (n = 7,024), identified during 1995–2003	Population based study	NIH-AARP	Acensus-tract-level socioeconomic deprivation index score using 21 variables from the 2000 US Census, which were identified from previous studies	More socioeconomically deprived neighborhoods had a higher overall risk of death (most deprived quartile vs. least deprived: hazard ratio = 1.2, 95% CI: 1.1, 1.4) and a higher CRC-specific risk of death (most deprived quartile vs. least deprived: hazard ratio = 1.2, 95% CI: 1.1, 1.5).	Medium	Surveillance	Survival Disparities	nSES
Colorectal cancer survival in socioeconomic groups in England: Variation is mainly in the short term after diagnosis	Moller et al	2012	England	Colorectal Cancer	Area level	ndividuals diagnosed with colorectal cancer between 1996 and 2004 in England	Population based study	population-based cancer registries	Deprivation scores: Income Domain of The Indices of Multiple Deprivation 2007 (IMD2007)	For colon cancer there was a very high excess death rate in the first month of follow-up, and the excess death rate was highest in the socioeconomically deprived groups.	Low: limited covariants	Surveillance	Survival Disparities	nSES
Geographic Residency Status and Census Tract Socioeconomic Status as Determinants of Colorectal Cancer Outcomes	Hines et al	2013	GA/USA	Colorectal Cancer	Census	patients diagnosed with CRC in Georgia for the years 2000 through 2007. (n?=?30?100)	retrospective cohort study	Georgia Comprehensive Cancer Registry (GCCR)	CT-level SES according to the percentage of the population living below the federal poverty level on the basis of household income and family size. They categorized participants according to the percentage of the population living below the federal poverty level in the following manner: high SES (0%–4.9%), upper-middle SES (5.0%–9.9%), lower-middle SES (10.0%–19.9%), and low SES (??20.0%).	Lower-middle- and low-SES participants had an adjusted increased risk of death following diagnosis for CRC (lower-middle: HR = 1.16; 95% CI = 1.10, 1.22; low: HR = 1.24; 95% CI = 1.16, 1.32).	Low: limited covariants	Surveillance	Survival Disparities	nSES
Association between socioeconomic status, surgical treatment and mortality in patients with colorectal cancer	Dik et al	2014	Netherlands	Colorectal Cancer	ZIP Code	Patients diagnosed with stage I–III CRC between 2005 and 2010 in the Eindhoven Cancer Registry area in the Netherlands . N= 4422 patients with colonic cancer and 2314 with rectal cancer	Population based study	Eindhoven Cancer Registry	nSES ZIP Code Postcodes were used to determine socioeconomic status at a neighbourhood level by combining the mean household income and the mean value of the housing. These data were provided at an aggregated level by Statistics Netherlands. Postcodes were assigned to one of three predefined socioeconomic status levels: low (first to third decile), intermediate (fourth to seventh decile) and high…	The difference in 30-day postoperative mortality in patients with colonic cancer and high and low socioeconomic status (3·6 versus 6·8 per cent; P?<?0·001) was not significant after adjusting for age, co-morbidities, emergency surgery, and anastomotic leakage or abscess formation (OR 0·90, 0·51 to 1·57).	Low: limited covariants	Surveillance	Survival Disparities	nSES
Geographical Variation and Factors Associated with Colorectal Cancer Mortality in a Universal Health Care System	Torabi et al	2014	Canada	Colorectal Cancer	Census			Manitoba Cancer Registry	socioeconomic status (SES)	between 1997 and 2009, individuals residing in the highest-income areas were less likely to die from CRC (MRR 0.77 [95% CI 0.65 to 0.89]).	Low: limited covariants	Surveillance	Survival Disparities	nSES
Individual- and Neighborhood-Level Predictors of Mortality in Florida Colorectal Cancer Patients	Tannenbaum et al	2014	FL/USA	Colorectal Cancer	Census	(n = 47,872)	Population based study	Florida Cancer Data System (FCDS)	SES measures The neighborhood poverty level (SES) was categorized as follows: lowest (?20%), middle low (?10 and <20%), middle high (?5 and<10%), and highest (<5%) SES based on the state quartile distributions for percentage of the neighborhood living in poverty.	Among 18-49 and 50-64 age groups there was a higher mortality risk among the lowest SES (1.17- and 1.23-fold higher in the middle age and 1.12- and 1.17-fold higher in the older age group, respectively) compared to highest SES. Married patients were significantly better off than divorced/separated (HR = 1.22), single (HR = 1.29), or widowed (HR = 1.19) patients.	Low: limited covariants	Surveillance	Survival Disparities	nSES
No inequalities in survival from by education and socioeconomic deprivation - a population-based study in the North Region of Portugal, 2000-2002	Antunes et al	2016	Portugal	Colorectal Cancer	Census area	a cohort of patients aged 15–84 years, diagnosed with a colorectal cancer in the North Region of Portugal between 2000 and 2002. n= 4,105	Population based study	RORENO, a population-based cancer registry	Education level and the socioeconomic deprivation index (EDI)	In both sexes, when likely differences in background mortality by education or deprivation were accounted for in the sensitivity analysis, any differences in net survival between education or deprivation groups vanished.	Low: limited covariants	Surveillance	Survival Disparities	nSES
Long-Term Survivors of Gastric Cancer: A California Population-Based Study	Kunz et al	2012	CA/USA	Gastric Cancer	Census Block Group	7,647 patients diagnosed with gastric or GEJ cancer.	Population based study	California Cancer Registry (CCR)	They determined the patient's neighborhood SES for the 93% of patients whose residential census block group at diagnosis could be geocoded by using a previously described index that incorporates census measures of education, income, occupation, and cost of living.	Variables associated with longer survival were localized stage (hazard ratio [HR], 0.20), surgery with diagnosis in 2002 or later (HR, 0.34), surgery with diagnosis in 2001 or before (0.37), regional stage (HR, 0.53), chemotherapy (HR, 0.56), intestinal histology (HR, 0.74), well- or moderately differentiated tumors (HR, 0.76), radiation (HR, 0.80), Asian/Pacific Islander race (HR, 0.81), treatme…	Medium: limited covariants	Surveillance	Survival Disparities	nSES
The Effect of Individual and Neighborhood Socioeconomic Status on Gastric Cancer Survival	Wu et al	2014	Taiwan	Gastric Cancer	Census	3,396 patients diagnosed with gastric cancer between 2002 and 2006.	Population based study	Taiwan's National Health Insurance Research Database (NHIRD)	Neighborhood-level socioeconomic status	Different neighborhood SES did not statistically differ in the survival rates.	Low: limited covariants	Surveillance	Survival Disparities	nSES
Impact of socio-economic deprivation on death rates after surgery for upper gastrointestinal tract cancer	Leigh et al	2006	England	gastrointestinal tract cancer	electoral ward level	6282 patients who had an oesophagectomy and 4865 that had a gastrectomy.	Population based study	Hospital Episode Statistics (HES)	The IMD (2000), a measurement tool developed initially for the Department for Transport Local Government and the Regions, was used to measure social deprivation at electoral ward level, using the postcode for each patient	There is a significant association between social deprivation and death after oesophagectomy, but less of an association, if any, after gastrectomy in current UK practice.	Low: limited covariants	Surveillance	Survival Disparities	nSES
Effect of Deprivation on Survival of Patients with Head and Neck Cancer: a Study of 20,131 Cases	Paterson et al	2002	UK	Head and Neck Cancer	census enumeration district	20,686 cases of head and neck cancer	Population based study	four regional cancer registries	Carstairs index: four census variables to determine deprivation status, has been shown to reliably correlate with health outcomes. The index scores the four variables of overcrowding, employment status, social class and car ownership, and assigns one of the five deprivation categories to each enumeration district by ranking quintiles. A Carstairs deprivation index of one represents the most afflu…	There were no significant differences in sur-vival between the deprivation groups for those whowere still alive beyond 18 months	Medium: limietd covariants	Surveillance	Survival Disparities	nSES
Head and neck cancer?specific survival based on socioeconomic status in Asians and Pacific Islanders	Chu et al	2011	CA/USA	Head and Neck Cancer	census block group	53,544 HNC patients (4,711 = APIs)	Population based study	California Cancer Registry (CCR)	neighborhood?level SES: lower SES represented by quintiles 1 to 3 and higher SES represented by quintiles 4 to 5.	Among APIs, lower neighborhood SES was significantly associated with poorer DSS (HR range for oral cavity, oropharynx, or larynx/hypopharynx cancer: 1.07–1.34) and OS (HR range: 1.13–1.37) after adjusting for patient and tumor characteristics. Lower SES was significantly associated with poorer survival in API with all HNC sites combined: DSS HR: 1.26 (95% CI: 1.08 – 1.48); OS HR: 1.30 (95% CI: 1.…	Low: limited covariants	Surveillance	Survival Disparities	nSES
Neighborhood Deprivation and Clinical Outcomes among Head and Neck Cancer Patients	Reitzel et al	2012	TX/USA	Head and Neck Cancer	Census	(Texas and Louisiana; N=1784). These patients were enrolled between February 1996 and November 2009.	Population based study	The University of Texas MD Anderson Cancer Center	Five tract-level Census variables to represent different aspects of patients’ neighborhood SES (e.g., education, employment status, poverty): the percentage of the total population 25 years or older with less than high school/GED degree, the percentage of residents ?16 years old who were unemployed, the percentages of households with income below the poverty level in 1999, the percentage of singl…	Main analyses yielded null results; however, interaction analyses indicated poorer overall survival [HR=1.59 (1.00–2.53)] and greater second primary malignancy development [HR=2.99 (1.46–6.11)] among oropharyngeal cancer patients from highly deprived neighborhoods relative to less deprived neighborhoods.	Medium: Limited covariants	Surveillance	Survival Disparities	nSES
Disparities in survival after Hodgkin lymphoma: a population-based study	Keegan et al	2009	CA/USA	Hodgkin Lymphoma	Census block group	all California residents newly diagnosed with classical HL (International Classification of Diseases—Oncology, 3rd edition (15) morphology codes 9650-9667, excluding codes 9659 (nodular lymphocyte predominance), 9661 (Hodgkin granuloma) and 9662 (Hodgkin sarcoma)) during the period January 1, 1988 through December 31, 2006 , n= 12492	Population based study	California Cancer Registry (CCR)	neighborhood SES using an index incorporating census-block group averages of education, income, occupation, and cost of living	Patients with the lowest quintile of neighborhood SES had a 64% (patients aged 15-44 years) and 36% (?45 years) increased risk of HL-death compared to patients with the highest quintile of SES; SES results were similar for overall survival.	Medium: Limited covariants	Surveillance	Survival Disparities	nSES
Sociodemographic disparities in the occurrence of medical conditions among adolescent and young adult Hodgkin lymphoma survivors	Keegan et al	2018	CA/USA	Hodgkin Lymphoma	census block?group	persons age 15–39 years who resided in California when diagnosed with classical HL (International Classification of Diseases—Oncology, 3rd edition [16] morphology codes 9650–9655, 9663–9667) during the period January 1, 1996 through December 31, 2012, , n= 5085	Population based study	California Cancer Registry (CCR)	A multi-component index of neighborhood SES based on patients’ residential census-block group at diagnosis as geocoded by the CCR. The index is derived from 2000 U.S. Census (for cases diagnosed in 1996–2005) and 2006–2010 American Community Survey (for cases diagnosed in 2006–2007) data on education, occupation, unemployment, household income, poverty, rent, and house values. The index is groupe…	AYAs residing in low SES neighborhoods (vs high) had higher likelihood of respiratory system (HR=1.28, 95% CI: 1.07–1.53) and endocrine diseases (HR=1.30, 95% CI: 1.10–1.53).	Medium: Limited covariants	Surveillance	Survival Disparities	nSES
Influence of Socioeconomic Status on Survival of Hepatocellular Carcinoma in the Ontario Population; A Population-Based Study, 1990–2009	Jembere et al	2012	Canada	Liver Cancer	Census	5,481 cases were diagnosed principally as HCC, 1990-2009	population-based cohort study	Ontario Cancer Registry	SES/ Neighborhood quintiles Median household neighborhood income was instead used as a proxy variable for SES. Neighborhood quintiles were created by dividing the entire distribution of Ontariòs median neighborhood income into five quintiles. Individual median neighborhood household income was ascertained by linking OCR postal codes to the Canadian census enumeration area (maximum of 650 residenc…	A significant association was found between SES and curative treatment (p?=?0.0003), but no association was found between SES and non-curative treatment (p?=?0.064), palliative treatment (p?=?0.680), or ultrasound screening (p?=?0.615). The median survival for the lowest SES was 8.5 months, compared to 8.8 months for the highest SES group. The age- and sex-adjusted proportional-hazards model show…		Surveillance	Survival Disparities	nSES
Socioeconomic And Survival Differences Among Minorities With Hepatocellular Carcinoma In Florida	Jones et al	2019	FL/USA	Liver Cancer	Census	HCC cases diagnosed between 1/1/2004 and 12/31/2013. n=10,852	Population based study	Florida Cancer Data System (FCDS)	Neighborhood poverty, defined as the percentage of families and people whose income in the past 12 months was below poverty level,	Neighborhood poverty level was highest where Hispanic patients lived, p <0.001.	Low: Limited covariants	Surveillance	Survival Disparities	nSES
Prognostic factors for survival of stage I nonsmall cell lung cancer patients: a population-based analysis of 19, 702 stage I patients in the California Cancer Registry from 1989 to 2003	Ou et al	2007	CA/USA	Lung Cancer	Census block group	Between 1989 and 2003, 19,702 incident cases of stage I NSCLC	Population based study	California Cancer Registry (CCR)	The measurement of socioeconomic status (SES) used in this analysis was a composite measure using CCR and census data. Standardized component scores for the SES index for the 20,919 census block groups were sorted and categorized into quintiles, with a value of 1 representing the lowest SES level and a value of 5 representing the highest SES level	Advanced age at diagnosis, male sex, low socioeconomic status (SES), nonsurgical treatment, and poor histologic grade (stage IA NSCLC: hazards ratio [HR], 1.13; 95% confidence interval [95% CI], 1.08–1.19; stage IB NSCLC: HR, 1.11; 95% CI, 1.07–1.16) were associated with increased mortality risk on multivariate analysis.	Medium: Limited covariants	Surveillance	Survival Disparities	nSES
Low socioeconomic status is a poor prognostic factor for survival in stage I nonsmall cell lung cancer and is independent of surgical treatment, race, and marital status	Ou et al	2008	CA/USA	Lung Cancer	census block group	19,702 incident cases of stage I NSCLC	Population based study	California Cancer Registry (CCR)	A single SES index using principal?component analysis. “Proportion with a blue?collar job” and “proportion with >16 years in the workforce without a job” were used as the 2 measures of occupation. “Median income” and “proportion <200% of the Poverty Level” were used as measures of income. “Median rent” and “median house value” were used to adjust for cost?of?living differences. A composite “educa…	n multivariate analysis, each incremental improvement in SES quintile was associated with statistically significant decreases in the hazard ratios (HRs) for death (second SES quintile [SES2] vs SES1: HR, 0.91; 95% confidence interval [95% CI], 0.85–0.98; SES3 vs SES1: HR, 0.90; 95% CI, 0.84–0.97; SES4 vs SES1: HR, 0.83; 95% CI, 0.77–0.89; SES5 vs SES1: HR, 0.78; 95% CI, 0.72–0.84; Ptrend < .0001).	Medium: Limited covariants	Surveillance	Survival Disparities	nSES
Uncovering Disparities in Survival after Non–Small–Cell Lung Cancer among Asian/Pacific Islander Ethnic Populations in California	Chang et al	2009	CA/USA	Lung Cancer	census block group	16,577 API patients diagnosed with incident NSCLC between 1988 and 2007	Population based study	California Cancer Registry (CCR)	neighborhood socioeconomic status: was classified into quintiles based on the distribution of the SES index in the statewide population, then combined into lower SES (quintiles 1-3) or higher SES (quintiles 4 and 5)	there was statistically significant heterogeneity in survival among API ethnic groups after adjustment for age at diagnosis, year of diagnosis, marital status, neighborhood-level SES, case reporting by a university teaching hospital, tumor histology, and initial treatment with surgery, radiotherapy, or chemotherapy	Low: Limited covariants, not the main predictor	Surveillance	Survival Disparities	nSES
Neighborhood?level socioeconomic determinants impact outcomes in nonsmall cell lung cancer patients in the Southeastern United States	Erhunmwunsee et al	2012	NC/USA	Lung Cancer	Census	patients with NSCLC who received treatment within the Duke Health System between 1995 and 2007, n= 4820	Population based study	Duke Comprehensive Cancer Center	SES 1) the percentage of the population within the area of domicile living below the poverty line and 2) the median household income of the population within the area of domicile. Two education determinants for each patient were defined: 1) the percentage of residents that attained at least a high school diploma and 2) the percentage of residents that attained at least a bachelor's degree. These …	Individuals who resided in areas with a low median household income or in which a high percentage of residents were living below the poverty line had a shorter cancer-specific 6-year survival than individuals who resided in converse areas (P = .0167 and P = .0067, respectively). Those living in areas in which a higher percentage of residents achieved a high school diploma had improved disease out…	Medium: Limited covariants	Surveillance	Survival Disparities	nSES
How Do Social Factors Explain Outcomes in Non–Small-Cell Lung Cancer Among Hispanics in California? Explaining the Hispanic Paradox	Patel et al	2013	CA/USA	Lung Cancer	Census block group	NHWs and Hispanics with NSCLC between 1998 and 2007, n= 14,280	Population based study	California Cancer Registry	nSES & neighborhood ethnic enclave Patients' addresses at diagnosis were geocoded using a parcel-based method and linked to census block group–level composite index of SES incorporating 1990 (for those diagnosed from 1988 to 1995) and 2000 (for those diagnosed from 1996 onward) US Census data on education, occupation, unemployment, household income, poverty, rent, and house values. Cancer registr…	Clinical and neighborhood factors slightly moderated the survival benefit for foreign-born patients. A modestly more pronounced survival advantage was seen for foreign-born Hispanics living in low socioeconomic and high Hispanic enclave neighborhoods as compared with US-born Hispanics (HR, 0.86; 95% CI, 0.81 to 0.90).	Medium-High: Limited covariants	Surveillance	Survival Disparities	nSES
Marital status and its effect on lung cancer survival	Tannenbaum et al	2013	FL/USA	Lung Cancer	Census	Patients with both small cell and non-small cell lung cancer were identified (n?=?161,228)	Population based study	The Florida Cancer Data System (FCDS)	Socioeconomic Status (percent living below poverty line)	NA	Low: Limited covariants, not the main predictor	Surveillance	Survival Disparities	nSES
Treatment and survival disparities in lung cancer: The effect of social environment and place of residence	Johnson et al	2014	GA/USA	Lung Cancer	Census	NSCLC cases diagnosed in Georgia from January 2000 to December 2009 (N = 57,120).	Population based study	Georgia Comprehensive Cancer Registry (GCCR)	SES The social and geographical variables of interest were census tract (CT) poverty level, CT-level educational attainment, and CT-level geographic residency status. The two composite variables indicated economic deprivation and educational attainment. A higher score indicates lower level of educational attainment and higher level of economic deprivation.Both indicators were classified into four…	Living in areas with higher concentration of deprivation (high level of deprivation HR = 1.04, 95% CI: 1.01–1.09) and lower levels of education (lowest educational level HR = 1.12, 95% CI: 1.07–1.17) was associated with poorer survival.	Medium: limited covariants	Surveillance	Survival Disparities	nSES
Neighborhood context and non-small cell lung cancer outcomes in Florida non-elderly patients by race/ethnicity	Johnson et al	2020	Florida/USA	Lung Cancer	Census	patients diagnosed with non-small cell lung cancer (NSCLC) in Florida from January 2005 to December 2014 (n = 22,750).	Population based study	Florida central cancer registry	Neighborhood exposures of interest were census tract level black and Hispanic segregation combined with economic deprivation.	Black patients who live in high Hispanic segregation/high deprivation had 36 % increased risk of death compared to black patients who lived in low Hispanic segregation/low deprivation areas.	Medium: limited covariants	Surveillance	Survival Disparities	nSES
Socioeconomic disparities in mortality after diffuse large B-cell lymphoma in the modern treatment era	Tao et al	2014	USA	Lymphoma	census block groups	33,032 DLBCL patients diagnosed between 1988-2009 in California	Population based study	SEER	neighbourhood socioeconomic status (SES): an index derived from principal components of 7 indicator variables of SES (education level; proportion unemployed and with a blue collar job; proportion <200% poverty line; and median household income, rent, and home value). DLBCL patients were assigned into an SES quintile based on the distribution of neighborhood SES across all census block groups in C…	those living in lower SES neighborhoods had 34% (95% confidence interval [CI], 27%-40%) and 24% (95% CI, 16%-32%) higher mortality rate from all causes and lymphoma, respectively, than patients in higher SES neighborhoods.	Medium: limited covariants	Surveillance	Survival Disparities	nSES
Disparities in Overall Survival for Male Breast Cancer Patients in the State of Florida (1996-2007)	O’Brien et al	2015	FL/USA	Male Breast Cancer	Census	MBC patients (n = 1589).	Population based study	Florida Cancer Data System	neighborhood-level SES based on percentage of households in a census tract at or below the federal poverty line: lowest SES ( 20%), middle-low ( 10% and < 20%), middle-high ( 5% and < 10%), or highest ( < 5%),	Five-year overall survival was 65.7%. Overall mean survival time in years was 7.7, but shorter in black (5.9) than white (7.8) individuals, in non-Hispanic (7.7) than Hispanic (8.5) individuals, and in the lowest socioeconomic status (SES) group (5.9) than in the highest (8.2) SES group. Patients with low SES also presented at a more advanced stage with only 75/175 [42.9%] of low SES patients who…	Low: limited covariants	Surveillance	Survival Disparities	nSES
Melanoma Survival Disadvantage in Young, Non-Hispanic White Males Compared With Females	Gamba et al	2013	USA	Melanoma	Census block group	26,107 non-Hispanic white adolescents and young adults with primary invasive melanoma of the skin diagnosed from January 1, 1989, through December 31, 2009,	Population based study	SEER	Neighborhood SES was determined based on patients’ residential census-block group at diagnosis using a previously described index.	Adjustment for health insurance and socioeconomic status in a subanalysis did not significantly alter these results.	Low: limited covariants, not the main predictor	Surveillance	Survival Disparities	nSES
Socioeconomic status and survival for patients with melanoma in the United States: an NCDB analysis	Sitenga et al	2018	USA	Melanoma	ZIP Code	0,907 patients with stage 0-4 melanoma	Population based study	National Cancer Database (NCDB)	zip code characteristics that included median income and proportion without a high school diploma.	disparities in income, insurance status, and education affects treatment and survival rates across all stages of melanoma	Low: limited covariants	Surveillance	Survival Disparities	nSES
The Combined Effect of Individual and Neighborhood Socioeconomic Status on Nasopharyngeal Cancer Survival	Chang et al	2013	Taiwan	Nasopharyngeal Cancer	Census	4691 patients diagnosed with NPC between 2002 and 2006.	Population based study	Taiwan’s National Health Insurance Program	neighborhood socioeconomic status (SES) Neighborhood SES is a contextual factor based on neighborhood household income averages and percentages reported in Taiwan’s 2001 Census. In that census, neighborhood household income was measured by township using per capita income which could be determined based on 2001 tax statistics released by Taiwan’s Ministry of Finance. The categorization into advan…	After adjusting for patient characteristics (age, gender, Charlson Comorbidity Index Score), NPC patients with low individual SES residing in disadvantaged neighborhoods were found to have a 2-fold higher risk of mortality than patients with high individual SES residing in advantaged neighborhoods. They found no significant difference in mortality rates between different SES groups in NPC patient…	Low: limited covariants	Surveillance	Survival Disparities	nSES
Poverty and Targeted Immunotherapy: Survival in Children’s Oncology Group Clinical Trials for High-Risk Neuroblastoma	Bona et al	2020	USA	Neuroblastoma	ZIP Code	371 children with high-risk neuroblastoma treated with GD2-targeted immunotherapy in the Children's Oncology Group trial ANBL0032 or ANBL0931 at a Pediatric Health Information System center from 2005 to 2014.	Population based study	Pediatric Health Information System center	neighborhood poverty Patients living in a zip code with a median household income within the lowest quartile for the cohort (median income $35 916) were considered neighborhood poverty exposed.	household poverty-exposed children experienced statistically significantly inferior EFS (hazard ratio [HR] = 1.90, 95% confidence interval [CI] = 1.28 to 2.82, P = .001) and OS (HR = 2.79, 95% CI = 1.63 to 4.79, P < .001) compared with unexposed children. Neighborhood poverty was not independently associated with EFS or OS. In post hoc analyses exploring the joint effect of neighborhood and house…	Low: limited covariants	Surveillance	Survival Disparities	nSES
Racial Differences in the Incidence and Survival of Patients With Neuroendocrine Tumors	Shen et al	2019	USA	Neuroendocrine Tumors	Census	patients diagnosed with NETs of all stages between 2000 and 2015 , n= 15,786	Population based study	SEER	neighborhood socioeconomic status variables: neighborhood median income, percentage below poverty level, and percentage with more than a high school education, with all 3 measures of neighborhood socioeconomic status in quartiles. Census tract median income in quartile; Census tract % below poverty level in quartile; Census tract % above high school in quartile	NA	Low: limited covariants, not the main predictor	Surveillance	Survival Disparities	nSES
Socioeconomic Impacts on Survival Differ by Race/Ethnicity among Adolescents and Young Adults with Non-Hodgkin's Lymphoma	Kent et al	2010	CA/USA	Non-Hodgkin Lymphoma	census block group	(AYA) NHL patients diagnosed from 1996 to 2005. m, n= 3489	Population based study	California Cancer Registry (CCR)	nSES The nSES variable used in the CCR is a single index created from a principle component analysis of census block group-level measures of education, income, occupation, and an adjustment for cost of living, previously described. Quintiles for the nSES score were included for analysis. A subgroup analysis was performed on individuals aged 18 and over at diagnosis to examine the additional predi…	The adjusted hazard ratio for ACM for those residing in the poorest SES quintile at diagnosis compared to the wealthiest was 1.40 (95% CI: 1.13–1.75).	Madium; limited covariants	Surveillance	Survival Disparities	nSES
Survival Differences by Race/Ethnicity and Neighborhood Socioeconomic Status in Adolescents and Young Adults Diagnosed with Non-Hodgkin Lymphoma	Chao et al	2015	CA/USA	Non-Hodgkin Lymphoma	census block	AYAs aged 15-39 diagnosed with incident NHL during 1990-2010, n= 718	Population based study	KPSC’s cancer registry	Neighborhood SES Neighborhood SES was measured using information on census block (neighborhoodlevel) income and education level for each patient. The following census block-level median annual household income categories were considered: <$40,000, $40,000–$65,000, and >$65,000. The following census block-level education categories were considered: <25%, 25–50%, and >50% of adults with college dip…	Lower neighborhood income but not education level was associated with worse overall survival.	Low: Limited covariants	Surveillance	Survival Disparities	nSES
Effect of individual and neighborhood socioeconomic status on oral cancer survival	Lee et al	2012	Taiwan	Oral cancer	Census	3607 oral cancer patients (predominantly male) who were diagnosed between 2004 and 2005.	Population based study	Taiwan’s National Health Insurance Program	Neighborhood household income	No statistically significant difference was found in risk of death between different SES groups in patients aged 65 and above.	Low: Limited covariants	Surveillance	Survival Disparities	nSES
The effect of neighborhood disadvantage on the racial disparity in ovarian cancer-specific survival in a large hospital-based study in Cook County, Illinois	Peterson et al	2015	IL/USA	Ovarian cancer	Census	n=581	Case-control study	hospitals in Cook County, IL	for each of the following census variables: percent below poverty, percent unemployed, percent receiving public assistance, percent in female-headed households, percent under age 18, and percent African-American. Each interpolated value was standardized (i.e., converted to z-scores). The variables were then summed with equal weighting and standardized to create the final disadvantage index variab…	After adjusting for age and tumor characteristics, African-American women were more likely than Whites to die of ovarian cancer (HR?=?1.59, p?=?0.003). After accounting for neighborhood disadvantage, this risk was attenuated (HR?=?1.32, p?=?0.10). These findings demonstrate that neighborhood disadvantage is associated with ovarian cancer-specific survival and may contribute to the racial disparit…	Medium: limited covariants	Surveillance	Survival Disparities	nSES
The influence of neighborhood socioeconomic status and race on survival from ovarian cancer: a population-based analysis of Cook County, Illinois	Brewer et al	2015	IL/USA	Ovarian cancer	Census	2432 women (443 NHB and 1989 NHW) diagnosed with epithelial ovarian cancer in Cook County, Illinois between 1998 and 2007.	Population based study	Illinois State Cancer Registry (ISCR)	Neighborhood (i.e., census tract) SES at the time of diagnosis was calculated for each woman using two well-established composite measures of affluence and disadvantage. : percent below poverty, percent unemployed, percent receiving public assistance, percent in female-headed households with children under 18 years, percent under 18 years, and percent NHB.	The inclusion of neighborhood affluence and disadvantage into models separately and together attenuated this risk (HRaffluence = 1.37, 95% CI: 1.18 –1.58; HRdisadvantage = 1.28, 95% CI: 1.08–1.52; and HRaffluence + disadvantage = 1.28, 95% CI: 1.08–1.52.	Medium-High: limited covariants	Surveillance	Survival Disparities	nSES
Exploring the impact of income and race on survival for women with advanced ovarian cancer undergoing primary debulking surgery at a high-volume center	Cowan et al	2018	USA	Ovarian Cancer	ZIP Code	stages IIIB-IV high-grade OC undergoing PDS at our institution from 1/2001–12/2013, n= 963	Population based study	Cohort of patients with International Federation of Gynecology and Obstetrics (FIGO)	The median household income was determined by using the census-reported income level of each patient’s zip code. The median household income per zip code was based on the 2010–2014 American Community Survey (ACS) 5-year estimates, and was used as a proxy for SES. Patients were categorized by census-based income categories, which we refer to as SES groups. The median household incomes were as foll…	Statistically significant socio-demographic disparities in PDS and survival outcomes were not observed among women with advanced OC treated at this HVC.	Low: Limited covariants	Surveillance	Survival Disparities	nSES
The impact of socioeconomic deprivation on clinical outcomes for pancreatic adenocarcinoma at a high-volume cancer center: a retrospective cohort analysis	Powers et al	2019	FL/USA	Pancreatic Adenocarcinoma	census block group	1552 PDAC patients between 2008 and 2015.	Population based study	Florida Cancer Data System	The ADI is a validated dataset that ranks census block groups (neighborhoods) on socioeconomic disadvantage, which comprises 17 variables, including income, education, employment, and housing quality data based on the 2013 ACS	There was no evidence that SED impacted surgical evaluation, receipt of curative-intent surgery, postoperative complications, receipt of adjuvant therapy or overall survival.	Medium: limited covariants	Surveillance	Survival Disparities	nSES
Race, socioeconomic status, treatment, and survival time among pancreatic cancer cases in California	Zell et al	2007	CA/USA	Pancreatic Cancer	Census block group	Incident cases of pancreatic cancer (24,735)	Population based study	California Cancer Registry (CCR)	The SES variable used is a composite index based on principle component analysis of census block level CCR data linked to census data assessing: education level, median household income, proportion <200% poverty level, median house value, median rent, percentage employed, and percentage with blue-collar employment.	However, after further adjustment for SES, surgery, radiation, and chemotherapy, the risk of death for African-Americans (HR, 1.00; 95% CI, 0.94-1.06) and Hispanics (HR, 0.97; 95% CI, 0.93-1.02) was not statistically different from Caucasians.	Medium: limited covariants	Surveillance	Survival Disparities	nSES
Impact of socioeconomic status on presentation, treatment and outcomes of patients with pancreatic cancer	Abdel-Rahman	2020	USA	Pancreatic Cancer	Census	3,902 pancreatic cancer patients	Population based study	SEER	The following SES variables were included: employment percentage, percent of people above the poverty line, percent of people identified as working-class, educational level, median rent, median household value and median household income. Within this SES registry, patients were classified according to their census-tract SES into three groups (where group-1 represents the lowest SES category and g…	Among patients with a localized/regional disease who underwent surgical resection, patients with higher SES have better OS (median OS for group-3: 20.0 vs 17.0 months for group-1; p < 0.001). Moreover, patients with lower SES have worse pancreatic cancer-specific survival compared with patients with higher SES: (hazard ratio for group-1 vs group-3: 1.212; 95% CI: 1.135–1.295; p < 0.001).	Medium: limited covariants	Surveillance	Survival Disparities	nSES
Impact of Socioeconomic Factors on Prostate Cancer Outcomes in Black Patients Treated with Surgery	Dash et al	2008	NY/USA	Prostate Cancer	ZIP Code	430 black patients	Population based study	New York Veterans Administration Medical Center and Memorial Sloan-Kettering Cancer Center	Median household income and high school education level	Neither income nor education evaluated as continuous or categorical variables were predictors of PSA recurrence. When evaluated as composite categorical variable, the combination of greater income and education did not predict disease free survival	Low: limited covariants	Surveillance	Survival Disparities	nSES
Interplay of Race, Socioeconomic Status, and Treatment on Survival of Patients With Prostate Cancer	Schwartz et al	2009	MI/USA	Prostate Cancer	census block?group	8679 Detroit area black and white men with localized or regional stage prostate cancer diagnosed from 1988 to 1992	Population based study	Metropolitan Detroit Cancer Surveillance System	The variables used to calculate the SES group for each census block were occupation, poverty status in 1989, educational attainment, and age	The adjustment for age and tumor grade had little effect on the survival differences, but adjustment for SES and treatment removed the survival differences.	Medium: limited covariants	Surveillance	Survival Disparities	nSES
Geographic variation in prostate cancer survival in New South Wales	Yu et al	2014	Australia	Prostate Cancer	Area level	68 686 men diagnosed with prostate cancer from January 1982 to December 2007 in New South Wales.	Retrospective population-based	NSW Central Cancer Registry (CCR)	we used the Index of Relative Socio?economic Disadvantage by local government area (LGA), derived from the 2001 Census, as a measure of area?level socioeconomic status (SES).	Socioeconomic status was also a significant factor (P < 0.001) for prostate cancer mortality, with the risk of dying being 34% to 40% higher for men living in socioeconomically disadvantaged areas than those living in least disadvantaged areas. There was no evidence that this inequality is reducing over time, particularly for men living in inner regional areas.	Low: limited covariants	Surveillance	Survival Disparities	nSES
Immigration Factors and Prostate Cancer Survival Among Hispanic Men in California	Schupp et al	2014	CA/USA	Prostate Cancer	Census block group	35,427 Hispanic men diagnosed with invasive prostate cancer from 1995 through 2008	population-based study	California Cancer Registry	nSES & neighborhood ethnic enclave Neighborhood ethnic enclave status Neighborhood ethnic enclave was measured using a previously described index that used principal components analysis from the following 2000 Census block group variables: percentage linguistically isolated, percentage linguistically isolated who speak Spanish, percentage speaking limited English, percentage Spanish-speaking who …	In models adjusted for neighborhood socioeconomic status and other individual factors, foreign-born Hispanics were found to have a significantly lower risk of prostate cancer survival (hazards ratio [HR], 0.81; 95% confidence interval [95% CI], 0.75–0.87). Living in an ethnic enclave appeared to modify this effect, with the survival advantage slightly more pronounced in the high ethnic enclave ne…	Medium: Limited covariants	Surveillance	Survival Disparities	nSES
Association of Census Tract-Level Socioeconomic Status with Disparities in Prostate Cancer–Specific Survival	Freeman et al	2011	USA	Prostate Cancer	Census	833 African American and white, non-Hispanic men diagnosed with prostate cancer at four Chicago area medical centers between 1986 and 1990.	population-based study	Veterans Health Administration (VA) system	the formula they used to calculate census tract-level concentrated disadvantage scores based on 1990 U.S. census data was a simple sum of the following (25): % in poverty þ% unemployed þ % female-headed households þ(100 % college graduate)	Tract-level CD associated with an increased risk of death from prostate cancer (highest vs. lowest quartile, HR = 2.37, P < 0.0001). However, the association was observed in the private sector and not in the VA (per 1 SD increase, HR = 1.33, P < 0.0001 and HR = 0.93, P = 0.46, respectively). The multivariate HR for African Americans before and after accounting for tract-level CD was 1.30 (P = 0.0…	Medium: Limited covariants	Surveillance	Survival Disparities	nSES
Insurance status and survival disparities among nonelderly rectal cancer patients in the National Cancer Data Base	Robbins et al	2010	USA	Rectal Cancer	ZIP Code	19,154 rectal cancer patients aged 18 to 64 years	population-based study	National Cancer Data Base	neighborhood education and income levels: neighborhood education level was measured by the proportion of residents in the patient's ZIP code without a high school diploma, and neighborhood income level was measured by the median household income in the patient's ZIP code. Both variables were coded using quartiles based on national distributions.	After adjustment for all factors other than stage and treatment, the HRs were 1.88 (95% CI, 1.722.04) for Medicaid-insured patients and 1.84 (95% CI, 1.69-2.01) for uninsured patients. After further adjustment for stage and treatment, the HRs were 1.34 (95% CI, 1.22-1.46) for Medicaid-insured patients and 1.29 (95% CI, 1.18-1.42) for uninsured patients.	Low: limited covariants	Surveillance	Survival Disparities	nSES
Survival for patients with invasive cutaneous melanoma among ethnic groups: the effects of socioeconomic status and treatment	Zell et al	2008	CA/USA	Skin Cancer	Census block group	39,049 incident patient cases of cutaneous melanoma	population-based study	California Cancer Registry (CCR)	The SES variable used is a composite index that is based on the principle component analysis of census block-level CCR data linked to census data that assesses education level, median household income, proportion below 200% poverty level, median house value, median rent, percent employed, and percent with blue-collar employment.	Higher SES was associated with an early stage at presentation (P < .0001), with treatment with surgery (P = .0005), and with prolonged survival (P < .0001).	Medium: Limited covariants	Surveillance	Survival Disparities	nSES
Prognostic impact of socioeconomic status among patients with malignant melanoma of the skin: a population-based study	Abdel-Rahman	2019	Canada	Skin Cancer	Census	patients with malignant melanoma of the skin (2000–2015), n=261,076	population-based study	SEER	nSES: Variables included within this scoring system include educational level, income (median household), house median value, employment, working-class status, and population percent below 150% of the poverty line.	patients with lower SES have worse overall survival (p?<?.001). Multivariable Cox regression analysis was subsequently performed, and it showed also that lower SES is associated with worse melanoma-specific survival (hazard ratio for group 1 versus group 3 SES: 1.361; 95% CI: 1.315–1.409; p?<?.001).	Medium: Limited covariants	Surveillance	Survival Disparities	nSES
Disparities in survival of stomach cancer among different socioeconomic groups in North-East Netherlands	Siemerink et al	2011	Netherlands	Stomach Cancer	ZIP Code	stomach cancer diagnosed between 1 January 1989 and 31 December 2007 (n = 9239) in patients older than 14 years	population-based study	Comprehensive Cancer Centre North East (CCCNE)	The SES scores at the six-digit postal code level were aggregated to the four-digit level. After aggregation, the variables were merged into one score by means of factor analysis (principal components analysis).	After adjusting for confounding factors, the risk of dying was lower for patients with high SES (RER 0.89, 95% Confidence Interval 0.81–0.98) compared to patients with low SES.	Low: limited covariants	Surveillance	Survival Disparities	nSES
Disparities in Adolescent and Young Adult Survival After Testicular Cancer Vary by Histologic Subtype: A Population-Based Study in California 1988–2010	DeRouen et al	2016	CA/USA	Testicular Cancer	Census	14,249 eligible AYAs with testicular cancer diagnosed in California between 1988 and 2010	population-based study	California Cancer Registry	neighborhood socioeconomic status (SES): the SES quintile scores have been collapsed into three SES categories: high (highest quintile), middle (higher-middle and middle quintiles), and low (lower-middle and lowest quintile). A multicomponent index of neighborhood SES based on patients’ residential census-tract group at diagnosis using a previously described index on education, occupation, unempl…	AYAs residing in middle and low SES neighborhoods experienced worse survival across both histologic subtypes independent of race/ethnicity and other factors, while improvements in survival over time were more pronounced for seminoma.	Medium: Limited covariants	Surveillance	Survival Disparities	nSES
Sociodemographic Disparities in Differentiated Thyroid Cancer Survival Among Adolescents and Young Adults in California	Keegan et al	2015	CA/USA	Thyroid Cancer	census-block group	16,827 AYA DTC patients diagnosed between 1988 and 2010	population-based study	California Cancer Registry (CCR)	neighborhood SES quintile: on education, occupation, unemployment, household income, poverty, rent, and house values. Each cancer case was then assigned to a neighborhood SES quintile based on the distribution of SES across all census block groups in California and then into two categories: lower SES (quintiles 1 and 2) and higher SES (quintiles 3, 4, and 5). Based upon the population density of …	residing in low socioeconomic status neighborhoods (HR 3.11 [CI 1.28–7.56]) and nonmetropolitan areas (HR 5.53 [CI 2.07–14.78]) was associated with worse thyroid cancer–specific survival among AYA men, but not AYA women.	Medium: Limited covariants	Surveillance	Survival Disparities	nSES
Socioeconomic Factors Affect Outcomes in Well-Differentiated Thyroid Cancer	Swegal et al	2015	USA	Thyroid Cancer	Census block group	1317 patients with WDTC	Retrospective database review	Henry Ford Virtual Data Warehouse Tumor Registry	nSES: These factors included median household income, education level, proportion of residents below the poverty line, average household size. Education was subdivided into the proportion of residents completing less than high school, high school, some education greater than high school, a bachelor degree, or greater than a bachelor degree. Household size was also subdivided into average househol…	median household income (hazard ratio [HR]: 0.85, 95% confidence interval [95% CI]: 0.79-0.91), household size (HR: 1.49, 95% CI: 1.09-2.14), younger age (HR: 1.97, 95% CI: 1.74-2.23), and female sex (HR: 0.50, 95% CI: 0.37-0.69) were significantly associated with survival. Controlling for stage revealed percentage below poverty line (stage I, HR: 0.51, 95% CI: 1.34-1.78; stage IV, HR: 1.28, 95% …	Medium: Limited covariants	Surveillance	Survival Disparities	nSES
Racial disparities in uterine and ovarian carcinosarcoma: A population-based analysis of treatment and survival	Rojas et al	2020	USA	Uterine and Ovarian Carcinosarcoma	ZIP Code	Non-Hispanic Black (NHB) and non-Hispanic White (NHW) women in the National Cancer Database diagnosed with stage I-IV UCS or OCS between 2004 and 2014, n= 13071	population-based study	National Cancer Database	neighborhood income median household income for each patient's resident area by matching the zip code with the 2012 American Community Survey data and categorized as low (<$38,000), intermediate low ($38,000–$47,999), intermediate high ($48,000–$62,999) and high income (?$63,000).	Risk of death in NHB vs. NHW patients with UCS was 1.38 after adjustment for demographic factors and dropped after sequential adjustment for comorbidity score, neighborhood income, insurance status, stage and treatment by 4%, 16%, 7%, 19% and 10%, respectively, leaving 43.5% of the racial disparity in survival unexplained.	Low: Limited covariants, not the main predictor	Surveillance	Survival Disparities	nSES
Patterns of care, predictors and outcomes of chemotherapy for uterine carcinosarcoma: A National Cancer Database analysis	Rauh-Hain et al	2015	USA	uterine carcinosarcoma	ZIP Code	patients with uterine carcinosarcoma diagnosed between 2003 and 2011. , n=10609	population-based study	National Cancer Database	Median household income from zip code of residence was categorized into quartiles and used as a proxy for socioeconomic status	Health status, socioeconomic status were also independent predictors, as patients with a comorbidity index score of ? 2 or in the lowest quartile in the median household income were less likely to be treated.	Low: Limited covariants	Surveillance	Survival Disparities	nSES
The Effects of Residential Segregation and Neighborhood Characteristics on Surgery and Survival in Patients with Early-Stage Non–Small Cell Lung Cancer	Johnson et al	2016	GA/USA	Lung Cancer	Census	cohort study of NSCLC patients in Georgia (2000–2009; n = 8,322)	retrospective cohort study	Georgia Comprehensive Cancer Registry	Using eight variables obtained from census data, the factor analysis resulted in three latent variables: economic deprivation, educational attainment, and elderly concentration. Residential segregation Isolation index	Black patients living in areas with high residential segregation and high economic deprivation were 31% (95% CI, 1.04–1.66) more likely to die, even after surgery was controlled for.	High	Surveillance	Primary Care	Residential Segregation
Residential Segregation and Disparities in Health-Related Quality of Life Among Black and White Cancer Survivors	Hao etal	2011	USA	Cancer	Census Block Group	18 years oldat diagnosis; diagnosed with 1 of the 10 most common cancers between January 2000 and September 2003, n= 5195	Population-based study	The American Cancer Society’s Study of Cancer Survivors	Residential Segregation Residential segregation was measured by the Isolation Index for Blacks (Black isolation):. Black isolation was calculated from census-block data in the 2000 census, and grouped into the categories namely, 30% low segregation (reference), 30%–50% moderate, and 50% high segregation. Area-level poverty similarly was obtained from 2000 census data, and measured as the percenta…	HRQOL was poorer among survivors who resided in high-Black-segregated counties, whereas race/ethnicity was no longer significant	Medium: limited covariants	Surveillance	Quality of Life	Residential Segregation
Impact of Neighborhood Racial Composition and Metropolitan Residential Segregation on Disparities in Breast Cancer Stage at Diagnosis and Survival Between Black and White Women in California	Warner et al	2010	CA/USA	Breast Cancer	Census	Breast cancer cases diagnosed between 1996 and 2004, n= 10,030 Black and 113,979 White women	Population-Based Study	California Cancer Registry (CCR)	nSES, neighborhood racial composition 19 indices of residential segregation for six racial/ethnic groups for 1092 census places, or US metropolitan areas. Indices used in this analysis are calculated for non-Hispanic Blacks relative to non-Hispanic Whites. All index calculations used census place, a geographical or metropolitan area roughly corresponding to a town or a city, as the larger compari…	The HRs were reduced to about 1.4 after adjusting for surgery, and to 1.3 after adjusting for neighborhood SES, but were unaffected by adjustment for % Blacks in the neighborhood and segregation (data not shown).	Mediuim: limited covariants,	Surveillance	Survival Disparities	Residential Segregation
Residential Racial Composition, Spatial Access to Care, and Breast Cancer Mortality among Women in Georgia	Russell et al	2011	GA/USA	Breast Cancer	Census	diagnosed with a primary malignant neoplasm of the breast between January 1, 1999 and December 31, 2003; have at least one racial designation as Black or White regardless of Hispanic/Latino ethnicity (those who identified as multiracial including Black were categorized as Black);1 have a valid census tract identifier; be 40–85 years of age; and live in one of Georgia’s 15 metropolitan statistical…	Population-Based Study	Georgia Comprehensive Cancer Registry (GCCR)	nSES, neighborhood racial composition Two tract-level variables were abstracted from the 2000 Decennial Census data: the percent of residents who identified as Black/African American (either alone or in combination with other racial groups, regardless of Hispanic/Latino ethnicity) and the percent of households with residents living below the federal poverty line. The tract-level RRC is the neighb…	Residential racial composition had a small but significant association with breast cancer mortality (hazard ratios [HRs]?=?1.04–1.08 per 10% increase in the percent of Black tract residents)	Mediuim-High: limited covariants,	Surveillance	Survival Disparities	Residential Segregation
Metropolitan area racial residential segregation, neighborhood racial composition, and breast cancer mortality	Russell et al	2012	GA/USA	Breast Cancer	Census	women diagnosed with breast cancer (n = 22,088), census tracts where they lived at diagnosis (n = 1,373), and the metropolitan statistical area (MSA)/micropolitan statistical area (MiSA) where they lived at diagnosis (n = 37).	Population-Based Study	Georgia Comprehensive Cancer Registry (GCCR)	nSES, neighborhood racial composition We used 2000 decennial census data to assess metropolitan area RRS, tract-level racial composition, and the percent of households in poverty line. Tract-level racial composition was operationalized as the percent of residents who identified as black, either alone or in combination with other racial groups, regardless of Hispanic/Latino ethnicity. They measure…	Breast cancer mortality disparities were largest in racially mixed tracts located in high MSA/MiSA segregation areas (RR = 2.06, 95 % CI 1.70, 2.50).	Mediuim: limited covariants,	Surveillance	Survival Disparities	Residential Segregation
Residential racial segregation and mortality among black, white, and Hispanic urban breast cancer patients in Texas, 1995 to 2009	Pruitt et al	2015	TX/USA	Breast Cancer	Census	all-cause and breast-cancer mortality of 109,749 urban, female, Black, Hispanic, and White breast cancer patients ?50 years, and diagnosed 1995-2009.	Population based study	Texas Cancer Registry (TCR)	Residential segregation They measured segregation using the Location Quotient for Residential Racial Segregation (LQ). LQ quantifies the relative homogeneity of each census tract within the overall MSA. Census tracts are the most commonly used approximation for neighborhood units and we hereafter refer interchangeably to “census tracts” and “neighborhoods”.	Hispanic segregation was associated with cause-specific mortality (aHR: 1.24; 95% CI: 1.05-1.46)	Medium: limited covariants	Surveillance	Survival Disparities	Residential Segregation
New spatially continuous indices of redlining and racial bias in mortgage lending: links to survival after breast cancer diagnosis and implications for health disparities research	Beyer et al	2016	WI/USA	Breast Cancer	Area level	for the years 2002–2011 for invasive breast cancers , n= 1010	Population based study	Wisconsin Cancer Reporting System (WCRS)	neighborhood segregation	For breast cancer specific mortality, the redlining index was associated with a lower hazard rate (HR=0.76 [0.59, 0.98]). The racial bias index and race and ethnicity adjusted redlining index were not significantly associated with breast cancer specific mortality.	Medium: limited covariants	Surveillance	Survival Disparities	Residential Segregation
Neighborhood-Level Redlining and Lending Bias Are Associated with Breast Cancer Mortality in a Large and Diverse Metropolitan Area	Collin et al	2020	GA/USA	Breast Cancer	Census	4,943 non-Hispanic White (NHW) and 3,580 non-Hispanic Black (NHB) women with a first primary invasive breast cancer diagnosis in metro-Atlanta (2010–2014).	Population based study	The Georgia Cancer Registry (GCR)	Neighborhood characteristics were derived using publicly available data from the American Community Survey (ACS) and calculated at the census tract level using 5-year estimates centered on 2012. Characteristics included: proportion of the population identified as Black, percent of the population living below the federal poverty level, percent of population age 25 and older without a high school d…	Living in redlined census tracts was associated with a nearly 1.60-fold increase in breast cancer mortality (hazard ratio = 1.58; 95% CI, 1.37–1.82) while residing in areas with substantial lending bias reduced the hazard of breast cancer mortality (hazard ratio = 0.86; 95% CI, 0.75–0.99). Among NHB women living in redlined census tracts, we observed a slight increase in breast cancer mortality (…	Medium	Surveillance	Survival Disparities	Residential Segregation
Housing Discrimination, Residential Racial Segregation, and Colorectal Cancer Survival in Southeastern Wisconsin	Zhou et al	2017	WI/USA	Colorectal Cancer	Area level		Population based study	SEER	Racial segregation	For all-cause mortality, racial bias in mortgage lending was significantly associated with a greater hazard rate among blacks [HR = 1.37; 95% confidence interval (CI), 1.06-1.76] and among black women (HR = 1.53; 95% CI, 1.06-2.21), but not black men in sex-specific models. No associations were identified for redlining or the location quotient.	Medium: limited covariants	Surveillance	Survival Disparities	Residential Segregation
Residential road traffic noise exposure and survival after breast cancer – A cohort study	Roswall et al	2016	Denmark	Breast Cancer	Survey	Inclusion criteria were 50–64 years of age, residence in the greater Copenhagen or Aarhus area, and no previous cancer diagnosis in the Danish Cancer Registry, n=57053	population-based cohort	Cancer and Health (DCH) cohort	Residential road traffic noise	no association between road traffic noise and mortality	Low: Limited Covariants	Surveillance	Environmental Exposure	Residential Traffic Noise
Residential Road Traffic Noise Exposure and Colorectal Cancer Survival - A Danish Cohort Study	Roswall et al	2017	Denmark	Colorectal Cancer	Address level	from 1993–97. Inclusion criteria were 50–64 years of age, residence in the greater Copenhagen or Aarhus area, and no previous cancer diagnosis in the Danish Cancer Registry.. n= 57,053	population-based cohort	Cancer and Health (DCH) cohort	each address in a position on the most exposed facade of the building	No relation was found	Low: Limited Covariants	Surveillance	Environmental Exposure	Residential Traffic Noise
Is Patient Travel Distance Associated With Survival on Phase II Clinical Trials in Oncology?	Lamont et al	2003	IL/USA	Cancer	Census	patients with stage IVA and IVB (11) squamous cell carcinoma of the head and neck treated at the University of Chicago Medical Center on one of four phase II chemoradiotherapy protocols (N = 129) between September 1993 and January 2000.	Population-based study	The University of Chicago Medical Center	nSES:the median income the distance patients traveled from their residence to the University of Chicago Medical Center for treatment	Patients who lived more than 15 miles from the treating institution had only one-third the hazard of death of those living closer (hazard ratio [HR] = 0.32, 95% confidence interval [CI] = 0.12 to 0.84). Moreover, with every 10 miles that a patient traveled for care, the hazard of death decreased by 3.2% (HR = 0.97, 95% CI = 0.94 to 0.99).	Low: Limited Covariants	Surveillance	Primary Care	Travel Distance
